# Supplementary material for: Physical well-being recovery trajectories by reconstruction modality in women undergoing mastectomy and breast reconstruction: Significant predictors and health-related quality of life outcomes
Source: PLoS One. 2023 Jul 28;18(7):e0289182. doi: 10.1371/journal.pone.0289182 (PMC10381031; doi:10.1371/journal.pone.0289182)
Supplement: S1 Data — (CSV) [file pone.0289182.s002.csv]

pid	cdl_y1	cdl_y2	procedure	site	timing	lat	indication	mx	lymph	D_BMI	diabetes	rad	chemo	AGE	SMOKE	MARITAL	EDUCLVL	WORK	INCOME	RACE	ETHNIC	failure_v4	failure_v5	b_sat_v1	psy_v1	phy_v1	phy_abd_v1	sexual_v1	phy_v2	psy_v3	sexual_v3	phy_v3	info_sat_v3	surgeon_v3	medical_v3	office_v3	b_sat_v4	o_sat_v4	psy_v4	sexual_v4	phy_v4	phy_abd_v4	nipple_v4	b_sat_v5	o_sat_v5	psy_v5	sexual_v5	phy_v5	phy_abd_v5
MROC-BC-0001	Completed	Completed	3.PTRAM	BC	1	1	1	2	1	32.1	0	3	1	53	Never Smoked	Married	College, trade or university degree	Employed full-time	$100,000 or more	White	Not Hispanic or Latino	0	0	63	49	91	83	37	77	63	52	85	100	100	100	100	58	61	100	60	67	74		52	35	63	39	68	89
MROC-BC-0002	Completed	Completed	3.PTRAM	BC	1	1	1	2	2	20	0	3	0	48	Never Smoked	Divorced	College, trade or university degree	Employed full-time	$25,000 - $49,999	Asian	Not Hispanic or Latino	0	0	100	67	63	100	63		58	47	66	100	100	100	100	91	86	100	71	91
MROC-BC-0003	Completed	Completed	3.PTRAM	BC	1	1	1	1	2	32.3	0	2	0	63	Never Smoked	Separated	Master/Doctoral degree	Employed full-time	$100,000 or more	White	Not Hispanic or Latino	0	0	63	70	50	83	65	68	92	71	71	100	100	100	100	85	100	100	65	77	89	55
MROC-BC-0004	Completed	Completed	3.PTRAM	BC	1	1	1	2	1	20	0	1	1	59	Previous Smoker	Living with significant other	Some high school	Homemaker	Less than $25,000	American Indian/Alaska Native	Not Hispanic or Latino	0	0	53	50	53	60	39	53	50	41	53	58	81	79	58	53	67	55	47	67	79
MROC-BC-0005	Completed	Completed	3.PTRAM	BC	1	1	1	2	2	21.7	0	2	0	40	Never Smoked	Married	College, trade or university degree	Employed full-time	$50,000 - $74,999	Asian	Not Hispanic or Latino	0	0	79	60	77	83	60	53	30	16	46	64	60	64	58	47	21	23	0	36	0
MROC-BC-0006	Completed	Completed	3.PTRAM	BC	1	2	2	2	3	40.2	0	3	0	41	Previous Smoker	Married	Some college, trade or university	Employed full-time		White	Not Hispanic or Latino	0	0	43	65	81	72	67	50	92	67	63	100	100	100	100								67	67	82	57	81	59
MROC-BC-0007	Completed	Completed	3.PTRAM	BC	1	2	1	2	1	32.1	0	2	1	52	Previous Smoker	Separated	Some Master/Doctoral work	Other	$75,000 - $99,000	White	Not Hispanic or Latino	0	0	28	41	71	46	16
MROC-BC-0008	Completed	Completed	3.PTRAM	BC	1	1	1	2	1	31.1	0	1	0	38	Never Smoked	Married	College, trade or university degree	Employed full-time	$25,000 - $49,999	Asian	Not Hispanic or Latino	0	0	58	53	50	83	30	50	67	49	53	60	62	59	58	55	51	46	47	50	59	61	50	43	45	34	50	47
MROC-BC-0009	Completed	Completed	3.PTRAM	BC	1	1	1	2	2	23	0	3	0	60	Previous Smoker	Single, never married	Some college, trade or university	Retired	$25,000 - $49,999	White	Not Hispanic or Latino	0	0	48	60	63	83	33	50	100	83	81	91	100	100	100	85	86	92	49	66	79		91	100	100	72	60	79
MROC-BC-0010	Completed	Completed	3.PTRAM	BC	99	2	1	2	3	28.3	1	1	0	57	Never Smoked	Married	Some college, trade or university	Employed full-time	$25,000 - $49,999	Asian	Not Hispanic or Latino	0	0	70	82	46	60	57		65	74
MROC-BC-0011	Completed	Completed	3.PTRAM	BC	1	1	1	1	2	24.8	0	3	0	49	Never Smoked	Married	College, trade or university degree	Employed part-time	$100,000 or more	White	Not Hispanic or Latino	0	0	100	92	100	100	77	66	92	83	100	91	100	91	100	100	86	82	77	100	59
MROC-BC-0013	Completed	Completed	3.PTRAM	BC	1	1	1	2	3	26.6	0	3	0	62	Previous Smoker	Married	High school diploma	Retired	$50,000 - $74,999	White	Not Hispanic or Latino	0	0	53	58	77	100	45	66	100	57	66	91	100	91	100
MROC-BC-0014	Completed	Completed	3.PTRAM	BC	1	1	1	2	1	23	0	1	0	38	Yes	Single, never married	Some college, trade or university	Employed full-time	$25,000 - $49,999	Asian	Not Hispanic or Latino	0	0	0	37	39	83	0	63
MROC-BC-0015	Completed	Completed	3.PTRAM	BC	1	1	1	2	3	29.3	0	3	0	68	Previous Smoker	Married	High school diploma	Retired	$50,000 - $74,999	White	Not Hispanic or Latino	0	0	63	70	81	72	26	81	67	47	85	65	100	84	100								65	61	79	36	85	70
MROC-BC-0016	Completed	Completed	3.PTRAM	BC	1	1	1	2	1	27.4	0	2	0	52	Never Smoked	Married	Master/Doctoral degree	Employed full-time	$50,000 - $74,999	Asian	Not Hispanic or Latino	0	0	38	52	81	83	63	57	42	0	53	77	100	55	100	67	55	58	32	63	47		37	32	33	0	50	29
MROC-BC-0018	Completed	Completed	3.PTRAM	BC	2	1	1	2	1	24.4	0	1	0	58	Previous Smoker	Living with significant other	High school diploma	Unable to work/disabled	$75,000 - $99,000	White	Not Hispanic or Latino	0	0	43	57	63	100	26	74	50	29	53	69	100	100	100	45	55	49	16	53	47
MROC-BC-0019	Completed	Completed	3.PTRAM	BC	1	1	1	2	1	19.5	0	1	0	59	Never Smoked	Separated	High school diploma	Employed part-time	Less than $25,000	Asian	Not Hispanic or Latino	0	0	38	86	77	100	46	77	100	100	81	100	100	100	100	100	100	100	100	100	89		100	100	100	100	100	100
MROC-BC-0022	Completed	Completed	3.PTRAM	BC	1	2	1	2	1	23.6	1	3	0	51	Never Smoked	Married	College, trade or university degree		$75,000 - $99,000	Asian	Not Hispanic or Latino	0	0	38	39	74	83	34	66								75	86	100	63	57	47		73	100	100	57	50	59
MROC-BW-0001	Completed	Completed	2.TE	BW	1	1	1	1	2	20.8	0	3	0	61	Previous Smoker	Widowed	Master/Doctoral degree	Employed full-time	$75,000 - $99,000	White	Not Hispanic or Latino	0	0	58	63	85	83	54	43	48	32	57	67	100	100	100	61	55	65	53	71			62	67	63	60	74
MROC-BW-0002	Completed	Completed	3.PTRAM	BW	1	1	1	2	2	29.9	0	3	0	58	Previous Smoker	Married	Some Master/Doctoral work	Employed full-time	$100,000 or more	White	Not Hispanic or Latino	0	0	48	58	100	100	50	63	50	26	65	67	100	100	100	69	86	67	34	91	59		64	75	79	31	85	59
MROC-BW-0003	Completed	Completed	2.TE	BW	1	1	1	2	1	26.8	0	2	1	63	Never Smoked	Divorced	Some Master/Doctoral work	Employed full-time	$25,000 - $49,999		Hispanic or Latino	0	0	33	65	53	46	45	43	52	45	63	53	53	84	100	50	27	57	49	53			58	55	60	57	77
MROC-BW-0004	Completed	Completed	3.PTRAM	BW	1	1	1	2	1	30.5	0	2	1	45	Previous Smoker	Divorced	College, trade or university degree	Employed full-time	$50,000 - $74,999	White	Not Hispanic or Latino	0	0	38	52	100	100	26	60	50	32	90	59	100	100	100	48	75	63	54	81	47
MROC-BW-0006	Completed	Completed	Mixed-pure autologous	BW	1	2	2	2	3	36.8	0	3	0	29	Never Smoked	Single, never married	Master/Doctoral degree	Employed full-time	$25,000 - $49,999	White	Not Hispanic or Latino	0	0	100	57	100	100	60	53	60	57	77	71	91	84	75	81	100	63	67	68	89	61	73	100	60	63	81	89
MROC-BW-0007	Completed	Completed	6.LD	BW	1	2	1	2	3	21	0	3	0	52	Never Smoked	Married	College, trade or university degree	Employed part-time		White		0	0	58	86	100	100	83	60	82	60	53	80	100	100	100	55	43	67	63	68			64	55	67	57	71
MROC-BW-0008	Completed	Completed	2.TE	BW	1	2	1	2	2	30.2	0	3	0	53	Previous Smoker	Married	Master/Doctoral degree	Employed full-time	$100,000 or more	White	Not Hispanic or Latino	0	0	58	82	81	100	45	31	65	49	63	100	100	100	100	53	55	63	45	100			48	55	60	43	81
MROC-BW-0009	Completed	Completed	crossover	BW	1	2	1	2	1	28.6	0	2	0	39	Never Smoked	Married	College, trade or university degree	Employed full-time	$100,000 or more	White	Not Hispanic or Latino	0	0	53	47	100	100	52	57								57	67	52	0	66	29
MROC-BW-0010	Completed	Completed	crossover	BW	1	1	1	2	1	20.5	0	2	1	47	Never Smoked	Married	Master/Doctoral degree	Employed full-time	$100,000 or more	White	Not Hispanic or Latino	0	0	100	63	81	100	52	53	65	41	85	62	85	100	100	43	35	70	41	71			78	61	82	45	71
MROC-BW-0012	Completed	Completed	2.TE	BW	1	1	1	2	2	19.9	0	3	0	68	Previous Smoker	Married	College, trade or university degree	Employed full-time	$100,000 or more	White	Not Hispanic or Latino	0	0	100	100	100	100		63								42		73		65
MROC-BW-0013	Completed	Completed	2.TE	BW	2	1	1	2	2	21.5	0	3	0	63	Previous Smoker	Married	Master/Doctoral degree	Employed part-time	$100,000 or more	White	Not Hispanic or Latino	0	0	38	63	85	83	34	53	63	41	74	65	100	100	100	67	47	86	60	85		100	78	51	100	51	100
MROC-BW-0014	Completed	Completed	2.TE	BW	1	2	1	2	2	27.9	0	3	1	61	Never Smoked	Married	College, trade or university degree	Employed full-time	$50,000 - $74,999	Asian	Not Hispanic or Latino	0	0	58	58	60	100	60	57	58	43	63	74	100	100	100								54
MROC-BW-0015	Completed	Completed	2.TE	BW	1	2	1	2	2	24.7	0	3	0	54	Never Smoked	Separated	Some Master/Doctoral work	Employed part-time	$25,000 - $49,999	White	Not Hispanic or Latino	0	0	48	65	71	83		36	52	34	63	49	62	74	100								59	21	60		74
MROC-BW-0016	Completed	Completed	2.TE	BW	1	2	2	2	3	23.6	0	3	0	39	Previous Smoker	Separated	College, trade or university degree	Employed full-time	$75,000 - $99,000	White	Not Hispanic or Latino	0	0	79	67	77	83	63	39	63	57	74	51	69	100	100	43	32	70	57	100
MROC-BW-0017	Completed	Completed	2.TE	BW	1	1	1	2	1	30	0	2	1	47	Previous Smoker	Married	College, trade or university degree	Employed full-time	$100,000 or more	White	Not Hispanic or Latino	1	1	58	65	74	83	52	66	79	67	74	80	100	100	100					81
MROC-BW-0018	Completed	Completed	2.TE	BW	1	2	2	1	3	23.6	0	3	0	43	Previous Smoker	Married	Some college, trade or university	Employed part-time	$75,000 - $99,000	White	Not Hispanic or Latino	0	0	58	60	91	46	54	46	67	43	74	77	100	100	100	78	100	79	52	100
MROC-BW-0019	Completed	Completed	5.DIEP	BW	1	2	2	2	3	24.6	0	3	0	46	Never Smoked	Living with significant other	Master/Doctoral degree	Other	$50,000 - $74,999	White	Not Hispanic or Latino	0	0	38	45	85	46	37	60															42	43	67	26	81	47
MROC-BW-0021	Completed	Completed	2.TE	BW	1	1	1	2	2	25.5	0	2	0	69	Previous Smoker	Married	Some college, trade or university	Retired	$25,000 - $49,999	White	Not Hispanic or Latino	0	0	58	60	91	100	45	63	57	37	91	67	77	100	100	61	47	76	26	81
MROC-BW-0022	Completed	Completed	2.TE	BW	1	1	1	2	1	22.4	0	2	0	61	Previous Smoker	Married	Some college, trade or university	Unemployed/seeking employment	$75,000 - $99,000	White	Not Hispanic or Latino	0	0	100	92	91	100	67	74	58	52	81	74	100	100	100	50	100	64	53	77			56	86	86	60	81
MROC-BW-0023	Completed	Completed	crossover	BW	1	1	1	2	3	30.1	0	2	1	39	Never Smoked	Separated	Master/Doctoral degree	Employed full-time	$75,000 - $99,000	White	Not Hispanic or Latino	0	0	58	58	74	83	54	53	50	40	60	65	100	74	100
MROC-BW-0024	Completed	Completed	3.PTRAM	BW	1	2	1	2	2	22.5	0	1	1	54	Previous Smoker	Married	Some college, trade or university	Employed full-time	$100,000 or more	White	Not Hispanic or Latino	0	0	53	53	53	83	49	57	39	16	71	53	100	100	100	54	47	37	34	63	47	36	91	100	60	39	57	46
MROC-BW-0025	Completed	Completed	2.TE	BW	1	2	1	2	1	22.7	1	2	0	53	Never Smoked	Married	College, trade or university degree	Employed part-time	$100,000 or more	White	Not Hispanic or Latino	1	1	53	63	66	83	52	31	36	0	46	59	100	42	100	41	32	32	0	46			42	35	42	32	46
MROC-BW-0026	Completed	Completed	2.TE	BW	1	1	1	2	1	33.9	0	3	1	58	Never Smoked	Divorced	College, trade or university degree	Unable to work/disabled	$50,000 - $74,999	White	Not Hispanic or Latino	0	0	43	47	63	83	26	60								43	40	50	0	85			39	55	49	0	74
MROC-BW-0027	Completed	Completed	2.TE	BW	1	2	1	2	2	21	0	3	1	35	Never Smoked	Married	College, trade or university degree	Employed part-time	$100,000 or more	White	Not Hispanic or Latino	0	0	43	39	91	100	37	57	41	16	63	69	100	100	91	69	75	60	39	85			71	67	70	41	91
MROC-BW-0028	Completed	Completed	5.DIEP	BW	1	2	1	2	2	39.6	0	3	1	45	Never Smoked	Married	Some college, trade or university	Employed full-time	$50,000 - $74,999	Black or African American	Not Hispanic or Latino	0	0	79	76	85	100	60	66
MROC-BW-0029	Completed	Completed	2.TE	BW	1	2	1	2	3	22.1	0	3	0	38	Never Smoked	Married	Master/Doctoral degree	Employed full-time	$100,000 or more	White	Not Hispanic or Latino	0	0	53	48	60		41	39								59	75	47	34	46			62	75	55	45	57
MROC-BW-0030	Completed	Completed	2.TE	BW	2	1	2	2	3	22.6	0	3	0	51	Previous Smoker	Married	High school diploma	Employed full-time	$100,000 or more	White	Not Hispanic or Latino	0	0	48	63	100	100	29	68	60	26	100	19	100	100	100								32	86	63	34	100
MROC-BW-0031	Completed	Completed	2.TE	BW	1	1	1	2	1	20.7	0	2	0	47	Never Smoked	Married	Master/Doctoral degree	Employed full-time	$75,000 - $99,000	White	Not Hispanic or Latino	0	0	100	100	81	100	57		67	43	63	80	100	100	100
MROC-BW-0032	Completed	Completed	2.TE	BW	1	1	1	2	2	31.1	0	3	0	62	Previous Smoker	Married	College, trade or university degree	Retired	$50,000 - $74,999	White	Not Hispanic or Latino	0	0	43	67	91	83	41	71								75	100	52	37	85
MROC-BW-0034	Completed	Completed	2.TE	BW	1	2	1	2	2	22.9	0	3	0	57	Previous Smoker	Married	Some college, trade or university	Homemaker	$75,000 - $99,000	White	Not Hispanic or Latino	0	0	58	100	81	100	63	58	82	51	74	74	100	100	100	71	61	100	67	77			22	100	100	67	91
MROC-BW-0035	Completed	Completed	1.DTI	BW	2	2	1	1	1	19.9	0	2	1	37	Never Smoked	Single, never married	Master/Doctoral degree	Employed full-time	$75,000 - $99,000	White	Not Hispanic or Latino	0	0	58	46	81	60	49	43	34	34	60	71	100	91	100	36	61	34	32	74			35	61	38	29	68
MROC-BW-0036	Completed	Completed	2.TE	BW	1	2	1	2	1	20.8	0	3	0	42	Previous Smoker	Married	College, trade or university degree	Employed part-time	$75,000 - $99,000	White	Not Hispanic or Latino	0	0	43	57	53	83	49	46	60	52	50	71	100	100	100
MROC-BW-0039	Completed	Completed	3.PTRAM	BW	1	1	1	2	2	25	0	1	0	56	Never Smoked	Separated	College, trade or university degree	Employed full-time	$75,000 - $99,000	White	Not Hispanic or Latino	0	0	53	67	77	83	54	60	63	52	71	68	81	84	91	73	55	82	57	71	59		85	43	76	57	81	79
MROC-BW-0040	Completed	Completed	5.DIEP	BW	2	1	1	2	3	30.3	0	1	1	61	Previous Smoker	Married	College, trade or university degree	Unable to work/disabled	$25,000 - $49,999	White	Not Hispanic or Latino	0	0	33	36	57	72	0	57															50	75	63	32	68	100
MROC-BW-0041	Completed	Completed	2.TE	BW	99	2	1	2	3	22.5	0	3	0	60	Never Smoked	Married	Master/Doctoral degree	Employed full-time	$100,000 or more	White	Not Hispanic or Latino	0	0	63	100	100	100	37	66	73	77	77	35	42	100	100	67	75	82	49	81			65	61	100	37	100
MROC-BW-0042	Completed	Completed	2.TE	BW	1	1	1	2	2	36.6	1	2	0	53		Married	College, trade or university degree	Employed full-time	$50,000 - $74,999	Asian		0	0	48	58	77	72		53								64	67	47		50			69	100	63	63	57
MROC-BW-0043	Completed	Completed	2.TE	BW	1	1	1	2	2	27.3	0	2	1	50	Never Smoked	Married	College, trade or university degree	Employed full-time	$100,000 or more	White	Not Hispanic or Latino	0	0	53	86	53	83	49	39	63	22	53	80	100	100	100	65	75	81	41	63			57	61	65	26	66
MROC-BW-0044	Completed	Completed	5.DIEP	BW	1	1	1	2	2	31.3	0	3	0	48	Never Smoked	Married	College, trade or university degree	Employed part-time	$50,000 - $74,999	White	Not Hispanic or Latino	0	0	79	92	74	83	49	60	100	83	63	74	100	100	100	85	100	100	67	74	70	89	100	100	100	63	57	89
MROC-BW-0045	Completed	Completed	2.TE	BW	1	1	1	2	2	23.9	0	3	0	55	Never Smoked	Living with significant other	College, trade or university degree	Employed full-time	$50,000 - $74,999	White	Not Hispanic or Latino	0	0	53	63	91	83	57	46	70	54	66	91	85	100	100	81	100	82	63	90			85	86	92	60	77
MROC-BW-0046	Completed	Completed	2.TE	BW	99	2	1	2	3	18.9	0	3	0	46	Never Smoked	Married	Master/Doctoral degree	Homemaker	$100,000 or more	White	Not Hispanic or Latino	0	0	48	82	100	83	35	60	79	45	91	83	100	100	100	63	75	86	43	100			67	75	100	45	100
MROC-BW-0047	Completed	Completed	5.DIEP	BW	2	1	1	2	3	27.8	0	1	0	52	Previous Smoker	Married	Some college, trade or university	Employed full-time	$25,000 - $49,999		Hispanic or Latino	0	0	38	26	58	72	0		46	0	50	58	100	59	100
MROC-BW-0048	Completed	Completed	6.LD	BW	1	2	2	2	3	31	0	1	0	52	Previous Smoker	Married	Some college, trade or university	Employed full-time	$50,000 - $74,999	White	Not Hispanic or Latino	0	0	28	57	81	72	29
MROC-BW-0049	Completed	Completed	2.TE	BW	1	2	1	2	2	26.8	0	2	1	50	Previous Smoker	Divorced	College, trade or university degree	Employed full-time	$100,000 or more	White	Not Hispanic or Latino	0	0	53	70	71	72	46	39	60	0	68	91	100		100
MROC-BW-0050	Completed	Completed	2.TE	BW	1	1	1	2	2	31.9	0	2	0	63	Previous Smoker	Divorced	Master/Doctoral degree	Employed full-time	$75,000 - $99,000	White	Not Hispanic or Latino	0	0	48	50	81	100	20	66	46	26	60	55	60	69	85	52	75	50	26	66			54	75	50	24	77
MROC-BW-0051	Completed	Completed	2.TE	BW	1	1	1	2	2	21	0	3	0	30	Never Smoked	Living with significant other	Master/Doctoral degree	Employed full-time	$50,000 - $74,999	White	Not Hispanic or Latino	0	0	79	63	77	100	67	43	47	34	57	80	100	100	100	55	75	60	57	60			69	100	76	67	77
MROC-BW-0053	Completed	Completed	2.TE	BW	1	2	1	1	2	18.3	0	3	0	41	Never Smoked	Married	College, trade or university degree	Homemaker	$100,000 or more	White	Not Hispanic or Latino	0	0	100	92	91	100	100	68	73	57	85	65	81		100	81	100	100	63	85			91	100	100	77	100
MROC-BW-0055	Completed	Completed	2.TE	BW	1	1	1	2	2	23.4	0	3	0	75	Previous Smoker	Widowed	College, trade or university degree	Retired	$100,000 or more	White	Not Hispanic or Latino	0	0	58	58	71	83	41	68	63	33	76	65	100	100	100	61	64	73	54	85			65	75	73	41	85
MROC-BW-0057	Completed	Completed	2.TE	BW	1	1	1	2	2	27.4	0	3	0	73	Previous Smoker	Married	High school diploma	Retired	$75,000 - $99,000	White	Not Hispanic or Latino	0	0	43	58	63	83		63	63	57	68	100	100	100	100	81	100	100		77
MROC-BW-0058	Completed	Completed	2.TE	BW	1	2	1	2	2	22.9	0	3	1	44	Never Smoked	Married	Master/Doctoral degree	Employed full-time	$100,000 or more	White	Not Hispanic or Latino	0	0	79	86	100	100	57	60	92	57	66	74	100	100	100	78	86	100	49	100			91	67	92	54	81
MROC-BW-0059	Completed	Completed	2.TE	BW	1	1	1	2	2	23.1	0	3	0	75	Previous Smoker	Married	Some college, trade or university	Retired	$75,000 - $99,000	White	Not Hispanic or Latino	0	0	79	100	71	83	100	68	52	52	70	85	100	100	100	58	75	86	83	77
MROC-BW-0060	Completed	Completed	2.TE	BW	1	2	1	2	2	43.8	0	3	0	40	Previous Smoker	Married	Some college, trade or university	Homemaker	$50,000 - $74,999	White	Not Hispanic or Latino	0	0	58	60	68	83	41	63	41	26	85	100	100	100	100	27	55	34	0	63
MROC-BW-0061	Completed	Completed	2.TE	BW	1	1	1	2	2	26.3	0	3	0	42	Yes	Single, never married	Master/Doctoral degree	Employed full-time	$75,000 - $99,000	White	Not Hispanic or Latino	1	1	53	68	60	83	49	43	39	22	57	32	35	47	58					66
MROC-BW-0062	Completed	Completed	1.DTI	BW	1	2	2	1	3	20.5	0	3	0	42	Never Smoked	Married	Master/Doctoral degree	Employed part-time	$100,000 or more	White	Not Hispanic or Latino	1	1	58	70	100	100	60	60															27	43	39	29	91
MROC-BW-0063	Completed	Completed	5.DIEP	BW	1	2	1	2	3	21.2	0	3	0	54	Yes	Married	College, trade or university degree	Other	$75,000 - $99,000	White	Not Hispanic or Latino	0	0	38	46	54		47									53	55	52	39	60	47		54	67	49	43	57	47
MROC-BW-0064	Completed	Completed	2.TE	BW	1	2	1	2	1	25.9	0	2	1	51	Never Smoked	Married	Master/Doctoral degree	Homemaker	$100,000 or more	White	Not Hispanic or Latino	0	0	100	73	100	100	67	39	60	39	57	77	100	100	100	65	75	70	52	63			75	75	67	49	63
MROC-BW-0065	Completed	Completed	2.TE	BW	1	2	1	2	1	36.6	0	3	0	57	Previous Smoker	Married	Some college, trade or university	Employed full-time	$75,000 - $99,000	White	Not Hispanic or Latino	0	0	38	46	100	100	43	68
MROC-BW-0066	Completed	Completed	3.PTRAM	BW	1	1	1	2	3	29.5	0	3	1	50	Previous Smoker	Married	College, trade or university degree	Employed full-time	$50,000 - $74,999	White	Not Hispanic or Latino	0	0	33	57	60	72	57	53	73	72	36	56	69	91	100	85	47	86	60	63	47		71	39	92	63	57	37
MROC-BW-0067	Completed	Completed	2.TE	BW	1	2	1	2	3	29	0	1	0	46	Never Smoked	Married	College, trade or university degree	Employed full-time	$50,000 - $74,999	White	Not Hispanic or Latino	0	0	48	65	71	83	43	46	57	45	81	65	100	100	100								69	67	73	43	68
MROC-BW-0068	Completed	Completed	3.PTRAM	BW	1	1	1	2	2	34.1	0	3	0	48	Never Smoked	Married	Some college, trade or university	Retired	$100,000 or more	Black or African American	Not Hispanic or Latino	0	0	79	100	85	83	83	71	92	57	68	100	100	100	100	69	100	100	60	68	47		100	100	100	77	66	47
MROC-BW-0069	Completed	Completed	2.TE	BW	1	2	1	2	2	33.2	0	3	0	47	Never Smoked	Married	College, trade or university degree	Employed part-time	$100,000 or more	White	Not Hispanic or Latino	0	0	38	48	81	100	32	50	60	43	84	80	100	100	100	62	75	57	54	84		61	78	86	58	49	81
MROC-BW-0070	Completed	Completed	5.DIEP	BW	1	1	1	2	3	25.5	0	3	0	49	Previous Smoker	Divorced	Master/Doctoral degree	Employed full-time	$100,000 or more	White	Not Hispanic or Latino	0	0	53	63	91	100	16	63								73	86	100	83	100	89	67	62	100	92	63	85	79
MROC-BW-0071	Completed	Completed	2.TE	BW	1	2	1	2	1	19.4	0	3	0	28	Never Smoked	Married	Master/Doctoral degree	Employed full-time	$100,000 or more	White	Not Hispanic or Latino	0	0	100	100	85	100	77	66	63	54	91	91	100	84	91	91	100	100	63	91			91	86	63	72	100
MROC-BW-0072	Completed	Completed	crossover	BW	1	2	1	2	3	32.6	0	3	0	47	Previous Smoker	Married	Master/Doctoral degree	Employed full-time	$75,000 - $99,000	White	Not Hispanic or Latino	0	0	38	76	71	100	60		63	41	66	69	100	100	100	85	67	73	63	77	89
MROC-BW-0074	Completed	Completed	2.TE	BW	1	2	1	2	2	19.3	0	3	0	58	Never Smoked	Married	College, trade or university degree	Employed full-time	$100,000 or more	White	Not Hispanic or Latino	0	0	58	50	91	100	60	66	86	83	71	80	100	100	100	91	100	92	100	100		100	91	100	86	90	85
MROC-BW-0075	Completed	Completed	3.PTRAM	BW	1	2	1	2	2	34.9	0	1	1	68	Previous Smoker	Married	Some Master/Doctoral work	Retired	$100,000 or more	White	Not Hispanic or Latino	0	0	43	58	71	72	39	77	48		74	48	62	100	100	58	21	57		66	70		54	0	76	67	71	59
MROC-BW-0076	Completed	Completed	2.TE	BW	1	2	2	2	3	24.7	0	3	0	50	Previous Smoker	Married	College, trade or university degree	Employed full-time	$100,000 or more	White	Not Hispanic or Latino	0	0	70	63	100	100	83	63	92	72	91	100	100	100	100	100	100	100	83	100			91	100	100	77	100
MROC-BW-0077	Completed	Completed	5.DIEP	BW	2	1	1	2	1	26.8	1	1	0	44	Previous Smoker	Married	College, trade or university degree	Unable to work/disabled	$50,000 - $74,999	Black or African American	Not Hispanic or Latino	0	0	38	34	53		26	63	65	63	68	60	100	59	100	85	86	63	63	74	89	61	48	67	60	49	63	79
MROC-BW-0078	Completed	Completed	5.DIEP	BW	1	2	2	2	3	31.1	0	3	0	50	Never Smoked	Married	College, trade or university degree	Other	$50,000 - $74,999	White	Not Hispanic or Latino	0	0	79	100	100	100	90		67	77	100	47	100	100	100	100	86	79	90	71	89	74	73	75	79	52	71	70
MROC-BW-0079	Completed	Completed	2.TE	BW	1	2	1	2	2	36.4	0	3	0	41	Never Smoked	Married	Some college, trade or university	Employed part-time	$100,000 or more	White	Not Hispanic or Latino	0	0	58	53	74	72	47	50	52	54	53	60	100	100	100	75	75	57	57	68			91	100	58	54	68
MROC-BW-0081	Completed	Completed	2.TE	BW	1	2	1	2	2	26	0	3	0	53	Previous Smoker	Married	Some college, trade or university	Employed part-time	$100,000 or more	White	Not Hispanic or Latino	0	0	48	50	63	83	37	36	45	29	50	64	100	100	100	67	75	46	37	53			71	75	58	41	71
MROC-BW-0083	Completed	Completed	2.TE	BW	1	1	1	2	3	18.6	0	3	0	58	Previous Smoker	Married	College, trade or university degree	Employed part-time	$100,000 or more	White	Not Hispanic or Latino	0	0	63	100	60	83	63	53	82	49	70	100	100	100	100	47	47	60	34	84			65	67	100	56	81
MROC-BW-0084	Completed	Completed	2.TE	BW	1	2	1	2	2	29	0	3	0	48	Previous Smoker	Divorced	High school diploma	Employed full-time	$50,000 - $74,999	White	Not Hispanic or Latino	0	0	28	65	85	100	16	50	52	21	66	100	100	100	100	81	100	67	22	60			67	86	63	32	57
MROC-BW-0085	Completed	Completed	2.TE	BW	1	2	1	2	2	21.7	0	3	1	25	Never Smoked	Single, never married	Some Master/Doctoral work	Other	$75,000 - $99,000	White	Not Hispanic or Latino	0	0	63	70	71	100	67	57	60	57	71					59	75	57	54	77
MROC-BW-0086	Completed	Completed	2.TE	BW	1	2	1	2	2	26.6	0	2	1	26	Previous Smoker	Single, never married	College, trade or university degree	Employed part-time	Less than $25,000	White	Not Hispanic or Latino	1	1	22	55	100	100	39	50
MROC-BW-0087	Completed	Completed	3.PTRAM	BW	1	1	1	2	2	30	1	1	0	60	Previous Smoker	Single, never married	Some high school	Homemaker	Less than $25,000	Black or African American	Not Hispanic or Latino	0	0	0	37	77	83	0	73	37	0	63	65	100	100	100	61	75	63	63	63	59		61	75	63	45	74	70
MROC-BW-0088	Completed	Completed	2.TE	BW	1	2	2	2	3	23.3	0	3	0	48	Never Smoked	Married	College, trade or university degree	Homemaker	$100,000 or more	White	Not Hispanic or Latino	0	0	38	63	77	100	32	46	73	52	71	85	100	100	100	65	75	82	45	85
MROC-BW-0089	Completed	Completed	2.TE	BW	1	2	1	2	2	22	0	3	1	50	Previous Smoker	Married	Master/Doctoral degree	Employed full-time	$100,000 or more	White	Not Hispanic or Latino	0	0	33	37	63	83	47	28	55		77	67	100	100	100	62	67	65	49	71			81	86	79	49	68
MROC-BW-0090	Completed	Completed	2.TE	BW	1	1	1	1	1	20.3	0	1	0	46	Never Smoked	Married	Some college, trade or university	Employed full-time	$100,000 or more	White	Not Hispanic or Latino	0	0	38	60	85	83	54	74	70	57	77	71	100	91	100	59	75	76	72	81			62	75	79	72	100
MROC-BW-0091	Completed	Completed	2.TE	BW	1	2	1	2	3	18.7	0	3	0	52	Previous Smoker	Married	Master/Doctoral degree	Employed full-time	$100,000 or more	White	Not Hispanic or Latino	0	0	79	58	66	100	43	36	48	16	66	67	91	100	100								65	75	76	54	68
MROC-BW-0092	Completed	Completed	2.TE	BW	1	2	1	2	1	21.4	0	2	1	38	Never Smoked	Married	Master/Doctoral degree	Employed full-time	$100,000 or more	White	Not Hispanic or Latino	0	0	63	76	71	100	57	50	79	52	71	74	100	79	100	54	86	70	29	81			71	100	86	43	91
MROC-BW-0093	Completed	Completed	2.TE	BW	1	1	1	2	2	18	0	3	0	54	Previous Smoker	Married	Master/Doctoral degree	Volunteer work	$100,000 or more	White	Not Hispanic or Latino	0	0	100	79	85	100	77	53	79	60	63	91	100	91	100	69	86	86	63	63			73	75	92	67	63
MROC-BW-0094	Completed	Completed	2.TE	BW	1	2	1	1	2	25.8	0	3	0	31	Previous Smoker	Single, never married	Some college, trade or university	Unemployed/seeking employment	Less than $25,000	Black or African American	Not Hispanic or Latino	0	0	100	100	53	83	49
MROC-BW-0098	Completed	Completed	1.DTI	BW	1	2	1	2	2	25.7	0	2	1	43	Never Smoked	Divorced	College, trade or university degree	Employed part-time	$100,000 or more	White	Not Hispanic or Latino	0	0	53	60	71	100	57	46	67	41	74	100	100	100	100	62	47	57	45	68			91	61	92	63	68
MROC-BW-0102	Completed	Completed	2.TE	BW	1	2	1	2	1	29.6	0	2	1	29	Never Smoked	Married	High school diploma	Homemaker	$25,000 - $49,999	White	Not Hispanic or Latino	0	0	38	36	63	83	54	46								40	47	47	43	50			39	39	39	47	60
MROC-BW-0103	Completed	Completed	5.DIEP	BW	1	2	1	2	2	24.9	0	3	0	48	Previous Smoker	Divorced	Some college, trade or university	Employed full-time	$50,000 - $74,999	White	Not Hispanic or Latino	0	0	48	52	57	100	45	60								64	43	48	47	50	47	45	62	55	52	47	50	59
MROC-BW-0105	Completed	Completed	5.DIEP	BW	1	1	1	2	2	37.1	0	3	0	47	Previous Smoker	Married	Some college, trade or university	Employed full-time	$100,000 or more	White	Not Hispanic or Latino	0	0	53	86	100	83	57	60	45	37	74	85	100	91	100	73	86	53	41	66	79	61	91	86	76	60	85	79
MROC-BW-0106	Completed	Completed	4.FTRAM	BW	1	1	1	2	1	22.4	0	1	0	67	Never Smoked	Married	Master/Doctoral degree	Employed full-time	$100,000 or more	White	Not Hispanic or Latino	0	0	79	100	100	83	60		100	72	85	77	100	100	100	69	100	100	90	85	100	61	16	100	100	90	91	100
MROC-BW-0107	Completed	Completed	4.MS-FTRAM	BW	1	2	1	1	2	28.2	0	3	0	45	Previous Smoker	Married	High school diploma	Employed full-time	$25,000 - $49,999	White	Not Hispanic or Latino	0	0	33	37	91	100	22	43								64	67	34	34	85	100		62	61	36	16	77	70
MROC-BW-0108	Completed	Completed	5.DIEP	BW	1	1	2	2	3	26.8	0	3	0	51	Never Smoked	Married	College, trade or university degree	Employed full-time	$100,000 or more	White	Not Hispanic or Latino	0	0	38	52	85	100	16	74	58	26	85	55	85	100	100	85	100	63	45	100	100	100	85	86	92	54	100	100
MROC-BW-0109	Completed	Completed	2.TE	BW	1	1	1	2	2	24.9	0	3	0	44	Previous Smoker	Married	College, trade or university degree	Employed part-time	$100,000 or more	White	Not Hispanic or Latino	0	0	70	67	85	100	83		49	29	63	49	85	100	100	48	35	48	22	53			61	39	60	32	74
MROC-BW-0111	Completed	Completed	2.TE	BW	1	1	1	2	2	25.6	0	3	0	58	Previous Smoker	Divorced	Master/Doctoral degree	Other	Less than $25,000	White	Not Hispanic or Latino	0	0	48	86	77	83	65	80	100	71	77	85	100	100	100	75	75	100	100	77			80	43	100	53	77
MROC-BW-0112	Completed	Completed	2.TE	BW	1	1	1	2	2	28.1	0	1	0	53	Never Smoked	Married	Master/Doctoral degree	Employed full-time	$75,000 - $99,000	White	Not Hispanic or Latino	0	0	70	92	81	100	63	57	65	41	57	71	100	100	100	71	86	86	60	81			78	61	79	39	85
MROC-BW-0113	Completed	Completed	2.TE	BW	1	2	1	2	1	35.1	0	2	1	50	Never Smoked	Married	College, trade or university degree	Employed part-time	$100,000 or more		Not Hispanic or Latino	0	0	70	76	100	100	47	66															58	67	76	43	77
MROC-BW-0114	Completed	Completed	Mixed-pure autologous	BW	1	2	1	2	1	34.9	0	3	0	49	Previous Smoker	Divorced	Some college, trade or university	Student	Less than $25,000	White	Not Hispanic or Latino	0	0	48	63	50	100		33								59	61	63	53	66	59		50	61	63	63	60	47
MROC-BW-0115	Completed	Completed	5.DIEP	BW	1	2	1	2	2	31.6	0	3	0	50	Never Smoked	Married	Some college, trade or university	Employed part-time	$100,000 or more	White	Not Hispanic or Latino	0	0	58	58	100	100	49	50	39	29	60	67	100	100	100	78	100	100	77	100	89	61	72	100	100	90	91	89
MROC-BW-0117	Completed	Completed	2.TE	BW	1	2	1	2	1	20.5	0	2	0	45	Never Smoked	Married	Master/Doctoral degree	Employed full-time	$100,000 or more	White	Not Hispanic or Latino	0	0	0	92	77	100	63	68	55	49	63	53	56	100	100	78	100	92	49	81			72	75	79	60	74
MROC-BW-0118	Completed	Completed	2.TE	BW	1	1	1	2	2	24	0	3	1	46	Never Smoked	Married	College, trade or university degree	Homemaker	$100,000 or more	White	Not Hispanic or Latino	0	0	100	100	100	100	100	57	65	57	85	91	100	100	100	91	86	63	63	100			100	75	100	63	100
MROC-BW-0119	Completed	Completed	2.TE	BW	2	1	1	2	3	25.7	0	3	0	67	Never Smoked	Married	College, trade or university degree	Retired	$100,000 or more	White	Not Hispanic or Latino	0	0	38	79	100	100	29	85	100	37	100	100	100	100	100	100	100	100	100	100			100	100	100		100
MROC-BW-0120	Completed	Completed	1.DTI	BW	1	2	2	1	3	19.8	0	3	0	39	Never Smoked	Married	Master/Doctoral degree	Homemaker	$100,000 or more	White	Not Hispanic or Latino	0	0	58	86	100	100	60	68	79	63	81	85	100	100	100
MROC-BW-0121	Completed	Completed	6.LD	BW	1	1	1	2	2	23.2	0	3	1	42	Previous Smoker	Married	Master/Doctoral degree	Homemaker	$100,000 or more	White	Not Hispanic or Latino	0	0	100	100	91	100	72	66	92	41	91	74	100	100	100	65	61	100	63	91		81	64	67	86	54	91
MROC-BW-0122	Completed	Completed	2.TE	BW	1	2	2	2	3	33.9	0	3	0	49	Previous Smoker	Married	Some college, trade or university	Employed full-time	$75,000 - $99,000	White	Not Hispanic or Latino	0	0	33	34	85	100	0	46
MROC-BW-0125	Completed	Completed	2.TE	BW	1	1	1	2	2	35.3	0	3	0	57	Previous Smoker	Married	College, trade or university degree	Employed part-time	$25,000 - $49,999	White	Not Hispanic or Latino	0	0	43	57	70	100	54	57	48	29	64	60	100	100	100	58	61	55	32	74			56	67	60	49	74
MROC-BW-0126	Completed	Completed	5.DIEP	BW	1	2	1	2	3	28.6	0	3	1	45	Never Smoked	Married	Master/Doctoral degree	Employed full-time	$100,000 or more			0	0	58	65	43	83	100	74	63	45	60	77	100	0	58	100	100	65	60	68	79	74	81	100	70	89	71	79
MROC-BW-0127	Completed	Completed	5.DIEP	BW	1	1	1	2	2	27.2	0	3	0	43	Never Smoked	Married	Some college, trade or university	Employed full-time	$50,000 - $74,999	White	Not Hispanic or Latino	0	0	43	63	100	100	39	74	57	35	85	65	100	84	91	62	51	52	57	91	89	36	64	61	55	43	68	89
MROC-BW-0130	Completed	Completed	2.TE	BW	1	1	1	1	2	24	1	3	1	53	Never Smoked	Married	High school diploma	Employed full-time	$50,000 - $74,999	Asian	Not Hispanic or Latino	0	0	58	55	60	83	47	53	63	52	71	85	100	100	100	62	100	76	57	60			71	100	92	63	85
MROC-BW-0131	Completed	Completed	2.TE	BW	1	2	1	2	2	24.1	0	3	0	40	Never Smoked	Married	Master/Doctoral degree	Employed full-time	$100,000 or more	Asian	Not Hispanic or Latino	0	0	100	86	57	83	54	46	82	57	71	59	100	84	91	75	75	92	60	100			78	75	100	54	100
MROC-BW-0132	Completed	Completed	Mixed-pure autologous	BW	1	2	1	2	2	32.6	0	1	0	57	Previous Smoker	Married	Some Master/Doctoral work	Homemaker	$50,000 - $74,999	White	Not Hispanic or Latino	0	0	53	76	53	100	39		63	60	90	50	50	36	100
MROC-BW-0133	Completed	Completed	2.TE	BW	1	2	1	2	2	19.6	0	3	0	36	Never Smoked	Married	College, trade or university degree	Employed part-time	$75,000 - $99,000	White	Not Hispanic or Latino	0	0	22	57	81	83	57	63	63	60	71	100	100	47	100	100	100	70	63	100			81	100	100	100	77
MROC-BW-0134	Completed	Completed	2.TE	BW	1	2	1	2	2	24.1	0	3	0	59	Never Smoked	Married	Master/Doctoral degree	Employed full-time	$100,000 or more	White	Not Hispanic or Latino	0	0	100	86	71	100	72	36	76	63	81	74	81	84	91								81	86	100	100	80
MROC-BW-0135	Completed	Completed	6.LD	BW	1	1	1	2	2	24.3	0	1	1	52	Previous Smoker	Married	College, trade or university degree	Employed part-time	$50,000 - $74,999	White	Not Hispanic or Latino	0	0	63	92	68	100	83	60	63	60	66	100	100	100	100								100	100	100	63	71
MROC-BW-0136	Completed	Completed	5.DIEP	BW	1	2	1	2	3	27	0	1	0	56	Previous Smoker	Separated	Master/Doctoral degree	Employed part-time	$100,000 or more	White	Not Hispanic or Latino	0	0	53	92	74	100	46	63	70	43	57	67	100	91	58	41	61	58	33	71	70		27	61	55	21	60	70
MROC-BW-0139	Completed	Completed	2.TE	BW	1	1	1	1	2	19.9	0	2	0	43	Never Smoked	Married	Master/Doctoral degree	Homemaker	$100,000 or more	White	Not Hispanic or Latino	0	0	100	100	100	83	72	50	65	49	66	100	91	100	100	73	100	100	63	77			43	75	58	32	66
MROC-BW-0140	Completed	Completed	2.TE	BW	1	1	1	2	1	24.5	0	3	0	27	Previous Smoker	Single, never married	College, trade or university degree	Employed full-time	$50,000 - $74,999	White	Not Hispanic or Latino	0	0	63	53	71	83	49		52	37	63	51	100	100	100	43	43	49	43	53		21
MROC-BW-0141	Completed	Completed	5.DIEP	BW	2	2	1	2	3	29	0	1	0	53	Never Smoked	Married	Master/Doctoral degree	Other		White	Not Hispanic or Latino	0	0	48	60	57	83	47	68	100	100	71	100	100	59	100	100	100	100	100	77	100	100	0	100	100	100	91	89
MROC-BW-0144	Completed	Completed	2.TE	BW	1	1	1	2	1	22.5	0	2	1	37	Never Smoked	Divorced	Some college, trade or university	Unemployed/seeking employment	Less than $25,000	Black or African American	Not Hispanic or Latino	0	0	100	79	77	100	35	46	65	46	46	60	91	100	100	49	55	60	63	53			53	75	100	63	53
MROC-BW-0145	Completed	Completed	4.FTRAM	BW	1	2	1	2	2	23.5	0	3	0	56	Never Smoked	Divorced	Master/Doctoral degree	Employed full-time	$100,000 or more	White	Not Hispanic or Latino	0	0	79	86	81	83	72	66	65	54	68	85	100	91	100	78	75	86	52	60	59
MROC-BW-0147	Completed	Completed	2.TE	BW	1	1	1	2	1	18.7	0	3	0	50	Never Smoked	Married	Master/Doctoral degree	Employed full-time	$100,000 or more	White	Not Hispanic or Latino	0	0	53	53	100	100	57	57	50	41	74	100	100	91	100	53	67	48	41	91			45	51	50	34	77
MROC-BW-0148	Completed	Completed	5.DIEP	BW	2	1	1	2	3	27.6	0	1	0	43	Previous Smoker	Married	Some Master/Doctoral work	Employed full-time	$100,000 or more	White	Not Hispanic or Latino	0	0	33	53	60	83	22	68	65	72	91	91	100	100	100	81	100	100	72	85	100	100	78	100	76	72	85	100
MROC-BW-0149	Completed	Completed	5.DIEP	BW	1	1	1	2	2	22.8	0	3	0	51	Previous Smoker	Divorced	Some college, trade or university	Employed full-time	$100,000 or more	White	Not Hispanic or Latino	0	0	79	65	77	83	72		70	67	57	69	85	100	100	73	43	63	63	71	79		67	43	67	63	60	70
MROC-BW-0150	Completed	Completed	2.TE	BW	1	1	1	2	2	25.9	0	3	1	45	Yes	Separated	College, trade or university degree	Employed full-time	$50,000 - $74,999	White	Not Hispanic or Latino	0	0	48	55	85	100	49
MROC-BW-0151	Completed	Completed	2.TE	BW	1	1	1	2	2	29.4	0	1	0	57	Never Smoked	Married	College, trade or university degree	Employed full-time	$100,000 or more	White	Not Hispanic or Latino	1	1	43	63	100	100	57	71	76	41	100
MROC-BW-0152	Completed	Completed	2.TE	BW	1	2	2	1	3	20.2	0	3	0	43	Never Smoked	Widowed	Some college, trade or university	Homemaker	$25,000 - $49,999	White	Not Hispanic or Latino	0	0	100	100	71	100	100	57	100	100	57	100	100	100	100
MROC-BW-0153	Completed	Completed	5.DIEP	BW	1	1	1	2	3	31.8	0	3	0	42	Never Smoked	Living with significant other	Some college, trade or university	Employed full-time	$50,000 - $74,999	Black or African American	Not Hispanic or Latino	0	0	53	67	100	100			73	53	75	100	100	100	100	71	100	92	100	71	79	100	67	61	86	63	70	79
MROC-BW-0154	Completed	Completed	5.DIEP	BW	1	2	1	2	3	34.9	0	1	0	40	Never Smoked	Married	Master/Doctoral degree	Employed full-time	$100,000 or more	White	Not Hispanic or Latino	0	0	38	73	100	100	52	50	55	29	66	80	100	34	100	100	75	73	52	91	100	100	100	86	100	57	100	100
MROC-BW-0156	Completed	Completed	2.TE	BW	1	2	1	2	2	24.4	0	3	0	30	Never Smoked	Single, never married	College, trade or university degree	Other	Less than $25,000	White	Not Hispanic or Latino	0	0	100	100	76	100	63	50	100	100	81	91	100	100	100	54	47	76	34	68
MROC-BW-0157	Completed	Completed	crossover	BW	1	2	1	2	2	23.6	0	2	1	47	Never Smoked	Married	College, trade or university degree	Other	$100,000 or more	White	Not Hispanic or Latino	0	0	100	100	100	100	100	100								58	75	40	34	68	0
MROC-BW-0158	Completed	Completed	2.TE	BW	1	2	2	1	3	23	1	3	0	54	Never Smoked	Married	Master/Doctoral degree	Employed full-time	$100,000 or more	White	Not Hispanic or Latino	0	0	58	92	91	83	72		100	72	77	71	91	100	80	69	75	100		0			71	75	100	100	100
MROC-BW-0159	Completed	Completed	2.TE	BW	1	1	1	1	2	20.5	0	3	0	41	Never Smoked	Married	College, trade or university degree	Other	$75,000 - $99,000	White	Not Hispanic or Latino	0	0	53	55	53	72	47	39	52	26	63	49	51	100	100
MROC-BW-0160	Completed	Completed	2.TE	BW	1	1	1	2	3	25.1	0	3	0	48	Never Smoked	Married	Master/Doctoral degree	Employed part-time	$100,000 or more	Asian	Not Hispanic or Latino	0	0	63	92	85	83	100	50	86	72	60	100	100	100	100	91	100	92	100	66		31	81	100	100	100	81
MROC-BW-0161	Completed	Completed	5.DIEP	BW	1	2	2	2	3	23.5	0	1	0	49	Never Smoked	Married	College, trade or university degree	Employed part-time	$75,000 - $99,000	Asian	Not Hispanic or Latino	0	0	48	79	81	100	57	66	55	41	68	60	100	100	100	62	55	65	54	91	100	45	65	47	76	49	81	89
MROC-BW-0162	Completed	Completed	2.TE	BW	1	1	1	2	1	25.6	0	2	1	71	Never Smoked	Married	Master/Doctoral degree	Employed part-time	$100,000 or more	White	Not Hispanic or Latino	0	1	100	86	71	83	100	60	86	77	68	77	100	100	100	59	100	76	83	71			46	32	63	57	71
MROC-BW-0163	Completed	Completed	2.TE	BW	1	2	1	2	2	21.9	1	3	0	63	Yes	Married	Some college, trade or university	Retired	Less than $25,000	Native Hawaiian or Other Pacific Islander	Not Hispanic or Latino	0	0	43	49	77	100	32	50
MROC-BW-0164	Completed	Completed	2.TE	BW	1	2	1	2	2	20.2	0	3	1	42	Never Smoked	Married	Master/Doctoral degree	Other	$100,000 or more	White	Not Hispanic or Latino	0	0	63	82	71	100	60	33	58	37	57	62	100	100	100	81	67	67	45	74			68	75	70	47	77
MROC-BW-0165	Completed	Completed	5.DIEP	BW	1	1	1	2	2	23.8	0	1	0	52	Previous Smoker	Married	College, trade or university degree	Employed full-time	$50,000 - $74,999	White	Not Hispanic or Latino	0	0	33	57	71	83	32																91	67	63	63	100	100
MROC-BW-0167	Completed	Completed	2.TE	BW	1	2	1	2	2	26	0	3	0	56	Previous Smoker	Married	College, trade or university degree	Employed full-time	$25,000 - $49,999	White	Not Hispanic or Latino	0	0	70	60	100	83	54	53	100	74	71	100	100	100	100	61	75	73	57	91			71	86	73	49	74
MROC-BW-0170	Completed	Completed	1.DTI	BW	1	1	1	1	2	21.9	0	3	0	54	Never Smoked	Married	College, trade or university degree		$100,000 or more	White	Not Hispanic or Latino	0	0	100	92	100	100	60	60	33	0	100	40	33	100	100	33	61	41	0	100			35	43	57	22	91
MROC-BW-0171	Completed	Completed	2.TE	BW	1	2	1	2	2		0	3	0	48	Previous Smoker	Married	Some college, trade or university	Employed part-time	$25,000 - $49,999	White	Not Hispanic or Latino	0	0	48	100	57	100	57		65	50	66	54	36	69	64
MROC-BW-0172	Completed	Completed	2.TE	BW	1	2	2	1	3	22.3	0	3	0	26	Never Smoked	Married	College, trade or university degree	Employed full-time	$100,000 or more	White	Not Hispanic or Latino	0	0	79	79	100	100	77	46
MROC-BW-0173	Completed	Completed	5.DIEP	BW	1	2	1	2	3	29	0	1	0	44	Never Smoked	Married	College, trade or university degree	Employed full-time	$50,000 - $74,999	White	Not Hispanic or Latino	0	0	33	63	91	83	37	71	67	60	57	56	100	100	100	71	75	79	49	74	70	50	69	75	73	54	85	89
MROC-BW-0174	Completed	Completed	2.TE	BW	1	1	1	2	1	21.9	0	2	1	46	Never Smoked	Married	Master/Doctoral degree	Employed full-time	$100,000 or more	White	Not Hispanic or Latino	0	0	63	92	77	100	57	77	100	57	77	91	100	55	100	50	47	76	57	81			61	67	100	54	74
MROC-BW-0175	Completed	Completed	2.TE	BW	1	2	1	2	2	19.7	0	3	0	50	Never Smoked	Divorced	College, trade or university degree	Employed full-time	$100,000 or more	White	Not Hispanic or Latino	0	0	70	58	60	72	45		58	37	57	54	91	39	100	55	75	48	29	46			36	61	49	22	53
MROC-BW-0176	Completed	Completed	5.DIEP	BW	1	2	1	2	2	26.5	0	3	0	42	Previous Smoker	Married	College, trade or university degree	Employed full-time	$100,000 or more	White	Not Hispanic or Latino	1	1	43	48	71	83	43	31	38	20	53	50	71	36	100	50	61	55	39	77
MROC-BW-0177	Completed	Completed	2.TE	BW	1	2	1	2	1	22.5	0	2	1	37	Never Smoked	Married	College, trade or university degree	Homemaker	$100,000 or more	White	Not Hispanic or Latino	0	0	79	58	66	100	65		53	16	50	56	71	59	85								42	75	63	43	68
MROC-BW-0178	Completed	Completed	2.TE	BW	1	2	1	2	2	27.5	0	3	0	66	Previous Smoker	Living with significant other	College, trade or university degree	Unemployed/seeking employment	$25,000 - $49,999	White	Not Hispanic or Latino	0	0	63	70	66	83	57		45	16	43	71	100	100	100	64	75	67	32	64
MROC-BW-0180	Completed	Completed	2.TE	BW	1	1	1	2	1	24.6	0	3	0	59	Previous Smoker	Divorced	Master/Doctoral degree	Employed full-time	$50,000 - $74,999	White	Not Hispanic or Latino	0	0	63	86	81	83	52	53	82	56	68	51	77	100	100	58	51	86	60	63			54	67	92	56	74
MROC-BW-0181	Completed	Completed	2.TE	BW	1	2	1	2	2	40.1	0	2	0	47	Previous Smoker	Divorced	College, trade or university degree	Unable to work/disabled	Less than $25,000	Black or African American	Not Hispanic or Latino	1	1	33	46	54	60	21	31
MROC-BW-0182	Completed	Completed	crossover	BW	1	1	1	2	1	31.6	0	2	0	42	Never Smoked	Married	Some Master/Doctoral work	Employed full-time	$50,000 - $74,999		Hispanic or Latino	0	0	58	48	91	100	54
MROC-BW-0183	Completed	Completed	2.TE	BW	1	2	1	2	2	24.2	0	3	0	42	Never Smoked	Married	College, trade or university degree	Employed full-time	$75,000 - $99,000	White	Hispanic or Latino	0	0	70	67	81	100	67	53								73	61	63	52	68
MROC-BW-0184	Completed	Completed	2.TE	BW	1	1	1	1	2	23.2	0	3	0	53	Previous Smoker	Married	College, trade or university degree	Employed part-time	Less than $25,000	White	Not Hispanic or Latino	0	0	79	63	71	100	47		63	34	66	80	100	36	100	65	67	60	41	81
MROC-BW-0185	Completed	Completed	2.TE	BW	1	1	1	2	1	24	0	2	1	55	Previous Smoker	Married	College, trade or university degree	Homemaker	$100,000 or more	White	Not Hispanic or Latino	0	0	79	100	100	83	77	68	67	60	85	83	100	100	100	52	61	92	90	74			58	61	92	63	91
MROC-BW-0186	Completed	Completed	2.TE	BW	1	2	1	2	1	31.4	0	2	1	51	Previous Smoker	Married	College, trade or university degree	Employed part-time	$100,000 or more	White	Not Hispanic or Latino	1	1	58	53	68	100	34	50	45	26	53	59	85	36	100
MROC-BW-0187	Completed	Completed	2.TE	BW	1	1	1	2	2	25.7	0	3	0	47	Previous Smoker	Married	College, trade or university degree	Employed part-time	$100,000 or more	White	Not Hispanic or Latino	0	0	48	53	100	83	52	46	53	32	68	65	85	100	100	67	66	62	56	50			81	67	92	41	77
MROC-BW-0188	Completed	Completed	2.TE	BW	1	2	1	2	2	30.7	0	3	1	38	Never Smoked	Married	College, trade or university degree	Homemaker	$25,000 - $49,999	White	Hispanic or Latino	0	0	53	73	100	100	52
MROC-BW-0189	Completed	Completed	2.TE	BW	99	2	1	2	3	24.1	0	3	0	54	Never Smoked	Married	College, trade or university degree	Employed full-time	$100,000 or more	White	Not Hispanic or Latino	0	0	53	60	71	83	41	53	70	41	57	59	81	100	70	55	43	65	45	63			42	39	49	37	63
MROC-BW-0190	Completed	Completed	2.TE	BW	1	2	1	2	2	17.5	0	2	1	42	Never Smoked	Married	Master/Doctoral degree	Employed part-time	$100,000 or more	White	Not Hispanic or Latino	0	0	43	100	85	100	57	68	63	67	74	80	100	100	100					68
MROC-BW-0193	Completed	Completed	2.TE	BW	1	2	1	2	1	35.6	0	3	0	46	Never Smoked	Married	Master/Doctoral degree	Employed full-time	$100,000 or more	White	Not Hispanic or Latino	0	0	48	63	74	100	79	50	58	83	53	49	69	55	100	53	61	63	60	50			47	35	47	57	50
MROC-BW-0194	Completed	Completed	2.TE	BW	1	2	1	2	2	39.3	0	3	0	54	Previous Smoker	Married	High school diploma	Employed full-time	$75,000 - $99,000	White	Not Hispanic or Latino	0	0	43	47	85	83	47	53								75	75	92	63	71			73	75	100	63	85
MROC-BW-0195	Completed	Completed	3.PTRAM	BW	1	1	1	2	1	28.9	0	3	0	48	Never Smoked	Married	Master/Doctoral degree	Employed full-time	$100,000 or more	White	Not Hispanic or Latino	0	0	58	100	91	83	60	63	100	57	71	85	100	100	100	61	75	100	29	77	70		61	61	49	34	74	70
MROC-BW-0198	Completed	Completed	2.TE	BW	1	2	1	2	2	27.8	0	2	0	52	Previous Smoker	Married	College, trade or university degree	Other	$75,000 - $99,000	White	Not Hispanic or Latino	0	0	63	86	81	72	67	57	65	63	58	63	100	100	100
MROC-BW-0199	Completed	Completed	2.TE	BW	1	1	1	2	2	22.3	0	3	0	47	Never Smoked	Married	Some college, trade or university	Employed full-time	$75,000 - $99,000	White	Not Hispanic or Latino	0	0	63	79	85	100	60		79	49	81	69	85	100	100	71	61	86	60	74			71	75	100	63	91
MROC-BW-0200	Completed	Completed	Mixed-pure autologous	BW	1	2	2	2	3	33.5	0	3	0	45	Never Smoked	Married	College, trade or university degree	Homemaker	$100,000 or more	White	Not Hispanic or Latino	0	0	58	63	100	100	83		100	72	68	85	100	100	100	78	100	100	63	100	70		81	100	63	77	100	79
MROC-BW-0201	Completed	Completed	Mixed-pure autologous	BW	1	2	1	2	2	24.8	0	3	0	59	Never Smoked	Married	Master/Doctoral degree	Unable to work/disabled	$100,000 or more	White	Not Hispanic or Latino	0	0	58	63	91	83	43	63	79	43	57	77	50	59	91	59	55	100	60	91	89		55	75	100	52	100	79
MROC-BW-0203	Completed	Completed	2.TE	BW	1	2	1	2	1	25	0	2	1	39	Previous Smoker	Living with significant other	College, trade or university degree	Employed full-time	$50,000 - $74,999	White	Not Hispanic or Latino	0	0	70	49	66	83	77		49	50	71	69	91	59	100	65	55	63	47	53
MROC-BW-0206	Completed	Completed	2.TE	BW	1	1	1	2	2	19.3	0	2	1	65	Previous Smoker	Married	College, trade or university degree	Retired	$100,000 or more	White	Not Hispanic or Latino	0	0	70	63	68	83	37	60	50	32	71	65	71	100	100	47	67	55		57			48	51	49	41	50
MROC-BW-0207	Completed	Completed	5.DIEP	BW	1	1	1	2	3	33	0	3	1	54	Never Smoked	Married	Master/Doctoral degree	Employed full-time	$75,000 - $99,000	White	Not Hispanic or Latino	0	0	58	55	66	83	57	53	57	39	50	77	81	100	100	67	67	73	47	60	89	86	81	75	63	54	57	89
MROC-BW-0208	Completed	Completed	5.DIEP	BW	1	2	1	2	3	30.5	0	1	0	39	Never Smoked	Living with significant other	College, trade or university degree	Employed full-time	$50,000 - $74,999	White	Not Hispanic or Latino	0	0	43	67	84	100	32
MROC-BW-0210	Completed	Completed	2.TE	BW	1	1	1	2	1	29.2	0	3	0	55	Never Smoked	Divorced	College, trade or university degree	Employed full-time	$50,000 - $74,999	White	Not Hispanic or Latino	0	0	70	92	91	83	53	57	73		71	71	100	100	100	91	86	100	100	85			73	75	100		85
MROC-BW-0211	Completed	Completed	5.DIEP	BW	1	1	1	2	2	28.8	0	3	0	57	Never Smoked	Married	College, trade or university degree	Employed part-time	$50,000 - $74,999	White	Not Hispanic or Latino	0	0	58	47	81	83	32	63	57	39	91	100	100	69	100	42	51	37	22	100	70		75	67	53	32	85	89
MROC-BW-0212	Completed	Completed	1.DTI	BW	1	2	1	2	2	23.2	0	3	0	35	Previous Smoker	Living with significant other	College, trade or university degree	Employed full-time	$25,000 - $49,999	White	Not Hispanic or Latino	0	0	100	92	85	100	67	57	86	77	91	91	100	100	100	100	100	86		43			85	100	100	100	100
MROC-BW-0213	Completed	Completed	2.TE	BW	1	2	1	1	2	21	0	3	0	41	Never Smoked	Single, never married	Master/Doctoral degree	Employed full-time	$50,000 - $74,999	White	Not Hispanic or Latino	0	0	63	79	91	83	63	68	79	60	85	91	100	100	100	100	100	100	90	100			91	100	100	100	100
MROC-BW-0214	Completed	Completed	2.TE	BW	2	1	1	2	3	34	0	3	0	47		Single, never married	Master/Doctoral degree	Employed full-time	$100,000 or more	White	Not Hispanic or Latino	0	0	43	48	91	100	0	60	55	0	36	44	81	100	100	0	51	46	23	100			20	35	46	16	100
MROC-BW-0215	Completed	Completed	2.TE	BW	1	2	1	2	2	25.9	0	3	0	42	Never Smoked	Married	Master/Doctoral degree	Homemaker	$100,000 or more	White	Not Hispanic or Latino	0	0	53	63	100	100	54	57	60	29	71	91	100	100	100	67	61	63	43	81			67	75	58	57	85
MROC-BW-0216	Completed	Completed	1.DTI	BW	1	2	2	1	3	19.3	0	3	0	55		Divorced	College, trade or university degree	Employed full-time	$100,000 or more	White	Not Hispanic or Latino	1	1	100	100	91	100		63	79		63	77	100	59	100
MROC-BW-0217	Completed	Completed	2.TE	BW	1	2	1	2	1	19.7	0	2	0	51	Never Smoked	Married	College, trade or university degree	Employed full-time	$50,000 - $74,999	White	Not Hispanic or Latino	0	1	63	70	85	100	52	66	70	64	77	100	100	100	100	100	67	86	57	85			75	100	73	45	71
MROC-BW-0218	Completed	Completed	2.TE	BW	1	1	1	2	3	24.4	0	3	0	72	Previous Smoker	Married	Some high school	Retired	$25,000 - $49,999	White	Not Hispanic or Latino	0	0	53	65	85	100	67	57	63	57	68	59	81	100	100	73	75	92	67	71
MROC-BW-0219	Completed	Completed	2.TE	BW	1	1	1	2	2	21.6	0	3	0	42	Never Smoked	Married	College, trade or university degree	Employed full-time	$75,000 - $99,000	White	Not Hispanic or Latino	0	0	100	100	100	100	90	71	73	57	63	100	100	100	100	73	86	100	77	77		100	81	100	92	100	71
MROC-BW-0220	Completed	Completed	2.TE	BW	1	1	1	2	3	24.4	0	2	0	62	Never Smoked	Married	Master/Doctoral degree	Other	$100,000 or more	White	Not Hispanic or Latino	0	1	79	73	91	100	45	91	53	40	91	72	100	100	100	50	55	60	43	91			73	75	67	65	91
MROC-BW-0221	Completed	Completed	2.TE	BW	1	2	1	2	1	28.2	0	2	1	40	Never Smoked	Married	Master/Doctoral degree	Homemaker	$100,000 or more	White	Not Hispanic or Latino	0	0	38	76	71	100	52	57								43	55	70	39	66			36	43
MROC-BW-0222	Completed	Completed	2.TE	BW	1	2	2	2	3	22.8	0	3	0	33	Previous Smoker	Divorced	College, trade or university degree	Homemaker	Less than $25,000	White	Not Hispanic or Latino	0	0	63	70	74	83	100	60	70	65	66	64	85	100	100	49	75	63	57	57			69	100	100	77	81
MROC-BW-0223	Completed	Completed	2.TE	BW	1	1	2	2	3	20.8	0	3	0	47	Previous Smoker	Married	Master/Doctoral degree	Employed part-time	$100,000 or more	White	Not Hispanic or Latino	0	0	38	86	60	100	45	66								54	67	100	49	66		0	59	51	86	52	66
MROC-BW-0224	Completed	Completed	2.TE	BW	1	1	1	2	2	26.3	0	3	0	69	Never Smoked	Married	College, trade or university degree	Employed full-time	$100,000 or more	White	Not Hispanic or Latino	0	0	48	67	100	100	59	77	67	47	74	69	91	100	100	71	75	92	53	81			75	75	100		81
MROC-BW-0225	Completed	Completed	3.PTRAM	BW	1	1	1	2	2	28.6	0	1	0	44	Never Smoked	Married	Master/Doctoral degree	Employed full-time	$100,000 or more	White	Not Hispanic or Latino	0	0	79	73	77	83	60	60	63	49	81	74	100	91	100	67	86	65	57	74	89		71	86	76	57	77	89
MROC-BW-0226	Completed	Completed	2.TE	BW	1	1	1	2	1	21.4	0	2	0	46	Previous Smoker	Married	College, trade or university degree	Employed full-time	$100,000 or more	White	Not Hispanic or Latino	0	0	100	100	91	100	83	53	79	57	66	71	100	100	100	35	55	67	47	60			81	75	100	57	85
MROC-BW-0227	Completed	Completed	2.TE	BW	1	1	1	2	2	24	0	3	0	44	Previous Smoker	Divorced	High school diploma	Employed full-time	$25,000 - $49,999	White	Not Hispanic or Latino	0	0	53	42	81	100	49	71
MROC-BW-0228	Completed	Completed	2.TE	BW	1	1	1	1	2	19.9	0	3	0	50	Never Smoked	Married	College, trade or university degree	Employed part-time		White		0	0	100	92	77	83	90	50	40	32	60	59	71	100	100	100	100	100		85			75	100	92	53	71
MROC-BW-0229	Completed	Completed	2.TE	BW	1	2	1	2	2	22.7	0	3	0	57	Previous Smoker	Married	College, trade or university degree	Employed full-time	$50,000 - $74,999	White	Not Hispanic or Latino	0	0	58	67	85	83	57	46	52	47	68	58	91	91	100	54	55	63	57	53			52	67	66	54	71
MROC-BW-0231	Completed	Completed	3.PTRAM	BW	1	1	1	2	2	31.7	0	3	0	67	Never Smoked	Married	Master/Doctoral degree	Retired	$50,000 - $74,999	White	Not Hispanic or Latino	0	0	79	73	77	83	54	74	82	45	71	80	100	100	100								62	61	76	63	81	100
MROC-BW-0232	Completed	Completed	3.PTRAM	BW	1	1	1	2	3	29.2	0	3	0	53	Never Smoked	Married	College, trade or university degree	Employed part-time	$100,000 or more	American Indian/Alaska Native	Not Hispanic or Latino	0	0	100	79	71	100	60	60	73	63	68	100	100	100	100	62	75	63	63	66	79	31	81	75	100	67	60	79
MROC-BW-0233	Completed	Completed	2.TE	BW	1	2	2	2	3	18.2	0	3	0	31	Previous Smoker	Married	High school diploma	Homemaker	$100,000 or more	White	Not Hispanic or Latino	0	0	100	100	100	100	100	68	63	60	85	77	100	100	36	100		100	100	100			100	100	100	83	100
MROC-BW-0237	Completed	Completed	3.PTRAM	BW	1	2	1	2	2	28.6	0	1	0	64	Never Smoked	Living with significant other	Master/Doctoral degree	Employed full-time	$100,000 or more	White	Not Hispanic or Latino	0	0	38	57	81	100	43	66	55	22	60	58	71	69	75	55	47	57	34	53	79		57	27	52	37	50	59
MROC-BW-0238	Completed	Completed	3.PTRAM	BW	1	1	1	2	3	28.8	0	1	0	61	Previous Smoker	Married	College, trade or university degree	Retired	$50,000 - $74,999	White	Not Hispanic or Latino	0	0	79	100	81	100	100	57	100	82	77	100	100	100	100	57	67	100	90	71	79	41	54	55	100	72	68	89
MROC-BW-0240	Completed	Completed	2.TE	BW	1	2	1	2	2	24.6	0	1	0	32	Never Smoked	Single, never married	College, trade or university degree	Employed full-time	$100,000 or more	Black or African American	Not Hispanic or Latino	0	0	70	58	91	100	46	43	49	31	66	67	81	91	100	75	67	63	50	57		55	73	75	76	48	66
MROC-BW-0241	Completed	Completed	3.PTRAM	BW	1	1	1	2	3	34	0	3	0	43	Never Smoked	Married	College, trade or university degree	Homemaker	Less than $25,000	White	Not Hispanic or Latino	0	0	58	79	100	100	47	53	47	22	81	65	100	100	100	69	100	63	49	100	79		59	67	63	45	100	89
MROC-BW-0242	Completed	Completed	2.TE	BW	1	1	1	1	2	20.7	0	3	0	48	Never Smoked	Single, never married	Master/Doctoral degree	Employed full-time	$50,000 - $74,999	White	Not Hispanic or Latino	0	0	53	72	68	100	57	71	82	60	77	91	100	91	91
MROC-BW-0243	Completed	Completed	3.PTRAM	BW	1	1	1	2	3	21.2	0	3	0	64	Never Smoked	Widowed	High school diploma	Employed part-time	$50,000 - $74,999	White	Not Hispanic or Latino	0	0	28	37	57	100	29	50	41	32	57	62	100	100	100	73	100	76	72	74	79	81	71	86	79	100	85	59
MROC-BW-0245	Completed	Completed	crossover	BW	1	1	1	2	1	27.6	0	2	0	37	Never Smoked	Married	Some college, trade or university	Employed full-time	$75,000 - $99,000	White	Not Hispanic or Latino	0	0	58	52	100	100	39	60	52	29	53	64	100	100	100	59	100	70	39	77			42	73	46	37	100	59
MROC-BW-0247	Completed	Completed	2.TE	BW	1	1	1	2	2	23.5	0	3	0	69	Never Smoked	Married	Master/Doctoral degree	Retired	$100,000 or more	White	Not Hispanic or Latino	0	0	58	63	74	72	63	60	70	77	77	49	62	74	100	71	100	82	83	77			62	75	73	72	85
MROC-BW-0248	Completed	Completed	2.TE	BW	1	1	1	2	2	23.8	0	3	0	50	Previous Smoker	Married	College, trade or university degree	Employed part-time	$100,000 or more	White	Not Hispanic or Latino	0	0	100	79	91	60	49		70	39	39	71	100	100	100	61	67	76	83	60			65	67	92	60	85
MROC-BW-0249	Completed	Completed	2.TE	BW	1	2	1	2	2	25.1	0	3	1	37	Never Smoked	Married	Master/Doctoral degree	Employed full-time	$75,000 - $99,000	White	Hispanic or Latino	0	0	79	100	100	100	63	46	46	49	85	69	100	100	100	67	100	76	47	91			72	100	82	63	81
MROC-BW-0251	Completed	Completed	2.TE	BW	1	2	1	2	3	30.2	0	3	0	50	Never Smoked	Married	College, trade or university degree	Employed full-time	$100,000 or more	White	Not Hispanic or Latino	0	0	43	70	71	100	49		57	57	57	85	100	100	100
MROC-BW-0254	Completed	Completed	2.TE	BW	1	2	1	3	2	20.5	0	3	0	42	Never Smoked	Married	Master/Doctoral degree	Homemaker	$100,000 or more	White	Not Hispanic or Latino	0	0	70	76	77	83	63	25	60	90	66	59	100	64	100	78	100	92	63	85		100	71	100	79	72	85
MROC-BW-0255	Completed	Completed	5.DIEP	BW	1	2	1	2	2	23.2	0	3	0	44	Never Smoked	Married	Master/Doctoral degree	Homemaker	$100,000 or more	White	Not Hispanic or Latino	0	0	58	86	81	100	90	71	45	16	100	67	81	64	85	55	61	76	49	81	100		85	100	76	60	100	89
MROC-BW-0256	Completed	Completed	2.TE	BW	1	1	1	2	2	38.5	0	3	0	60	Never Smoked	Married	Some college, trade or university	Employed part-time	Less than $25,000	Black or African American	Not Hispanic or Latino	0	0	58	65	81	100	63	66	86	63	66	65	100	100	100
MROC-BW-0258	Completed	Completed	5.DIEP	BW	1	2	2	2	3	33.8	0	3	0	52	Previous Smoker	Married	College, trade or university degree	Employed full-time	$100,000 or more	White	Not Hispanic or Latino	0	0	58	70	85	72	29	53	79	47	68	64	100	100	85	100	86	86	83	74	70	100	71	86	76	57	68	100
MROC-BW-0259	Completed	Completed	2.TE	BW	1	2	1	2	2	18.4	0	3	0	46	Never Smoked	Married	College, trade or university degree	Homemaker	$100,000 or more	White	Not Hispanic or Latino	0	0	58	100	80	100	57	39	70	39	50	64	85	47	100	54	67	79	45	74
MROC-BW-0260	Completed	Completed	2.TE	BW	1	1	1	2	3	21.6	0	2	1	43	Never Smoked	Married	College, trade or university degree	Employed part-time	$100,000 or more	White	Not Hispanic or Latino	0	0	100	79	91	100	63	57	86	43	74	100	100	100	100	75	100	100	60	71			69	100	100	57	74
MROC-BW-0261	Completed	Completed	2.TE	BW	1	2	1	2	1	21.3	0	3	0	40	Previous Smoker	Married	Master/Doctoral degree	Employed part-time	$25,000 - $49,999	White	Not Hispanic or Latino	0	0	70	63	85	83	54	46	86	47	77					59	55	86	54	77			67	55	79	57	91
MROC-BW-0263	Completed		2.TE	BW	1	2	1	2	1	27.9	0	2	1	34	Previous Smoker	Married	College, trade or university degree	Unable to work/disabled	$100,000 or more	White	Not Hispanic or Latino	0	0	53	79	68	83	63	63	73	34	60	100	100	100	100
MROC-BW-0264	Completed	Completed	5.DIEP	BW	1	1	1	2	2	33.5	0	3	0	46	Never Smoked	Married	Some Master/Doctoral work	Employed full-time	$50,000 - $74,999	White	Not Hispanic or Latino	0	0	79	100	81	100	63	77	73	60	77	69	85	91	100	91	75	76	90	77	89		91	100	92	100	81	79
MROC-BW-0266	Completed	Completed	2.TE	BW	2	2	1	2	3	26.7	0	2	1	56	Previous Smoker	Married	Master/Doctoral degree	Employed part-time	$50,000 - $74,999	White	Not Hispanic or Latino	1	1	53	60	60	100	47
MROC-BW-0267	Completed	Completed	2.TE	BW	1	1	1	2	2	22.6	0	3	0	59	Never Smoked	Married	Master/Doctoral degree	Employed part-time	$100,000 or more	White	Not Hispanic or Latino	0	0	79	92	91	100	60	74	100	67	91	91	100	100	100	48	35	100	54	100			37	32	79	63	91
MROC-BW-0268	Completed	Completed	2.TE	BW	1	1	1	2	2	21.9	0	3	0	41	Never Smoked	Divorced	College, trade or university degree	Employed full-time	$100,000 or more	White	Not Hispanic or Latino	0	0	63	60	100	100	57	66	73	47	91	100	100	64	100	58	67	76	60	100			62	61	79	56	100
MROC-BW-0270	Completed	Completed	2.TE	BW	1	2	1	1	2	22.3	0	3	0	52	Previous Smoker	Married	College, trade or university degree	Employed part-time	$100,000 or more	White	Not Hispanic or Latino	0	0	48	53	77	100	37	60								49	51	60	34	63
MROC-BW-0271	Completed	Completed	5.DIEP	BW	1	1	1	2	3	26.8	0	1	0	57	Previous Smoker	Married	College, trade or university degree	Homemaker	$75,000 - $99,000	White	Not Hispanic or Latino	0	0	100	55	71	100	67	71	76	63	68	77	74	44	91
MROC-BW-0272	Completed	Completed	3.PTRAM	BW	2	1	1	2	3	27.4	0	1	0	53	Never Smoked	Widowed	Some high school	Unable to work/disabled	Less than $25,000	White	Not Hispanic or Latino	0	0	22	26	74	100	0	74	100	100	85	100	100	100	100	65	75	50	26	74	79	100	54	100	42	22	73	47
MROC-BW-0274	Completed	Completed	5.DIEP	BW	1	2	2	2	3	26.1	0	3	0	41	Never Smoked	Married	Some college, trade or university	Homemaker	$100,000 or more	White	Hispanic or Latino	0	0	70	100	81	83	60	46	70	60	66	100	100	100	100	100	86	100	100	81	79	100	100	100	100	90	71	70
MROC-BW-0275	Completed	Completed	2.TE	BW	1	1	1	2	1	23.2	0	2	1	53	Never Smoked	Married	College, trade or university degree	Employed full-time	$100,000 or more	White	Not Hispanic or Latino	0	0	100	100	77	83	100	63	60		68	100	100	100	100	58	75	79	57	68
MROC-BW-0276	Completed	Completed	2.TE	BW	1	1	1	1	3	18.9	0	3	0	42	Never Smoked	Divorced	College, trade or university degree	Employed full-time	$100,000 or more	White	Not Hispanic or Latino	0	0	100	86	68	100	100	60								67	100	100	100	85			54	67	100	60	85
MROC-BW-0277	Completed	Completed	2.TE	BW	1	2	1	2	2	23.6	0	3	1	39	Never Smoked	Married	College, trade or university degree	Employed full-time	$100,000 or more	White	Not Hispanic or Latino	0	0	48	50	85	83	22	57	60	43	81	85	100	74	100	75	86	65	43	76
MROC-BW-0278	Completed	Completed	2.TE	BW	1	1	1	2	3	23.8	0	3	0	49	Never Smoked	Married	Master/Doctoral degree	Employed full-time	$100,000 or more	Native Hawaiian or Other Pacific Islander	Hispanic or Latino	0	0	100	86	66	100	77	36	58	39	60	100	100	100	100	100	100	100	100	60		100	91	100	86	67	57
MROC-BW-0279	Completed	Completed	2.TE	BW	1	2	1	2	3	30.8	0	3	0	53	Previous Smoker	Divorced	Some college, trade or university	Employed full-time	$50,000 - $74,999	White	Not Hispanic or Latino	0	0	53	80	85	83	63		82	80	74	69	100	100	100	77	75	92	90	74			67	75	100	83	67
MROC-BW-0280	Completed	Completed	2.TE	BW	1	2	1	2	2	25.3	0	3	0	34	Never Smoked	Married	Master/Doctoral degree	Employed full-time	$100,000 or more	White	Not Hispanic or Latino	0	0	58	55	71	100	34	39	38	16	71	67	100	100	75	59	75	53	22	71		50	48	55	40	16	100
MROC-BW-0283	Completed	Completed	2.TE	BW	1	2	1	2	2	23.7	0	3	1	52	Never Smoked	Married	Master/Doctoral degree	Employed full-time	$100,000 or more	White	Not Hispanic or Latino	0	0	33	53	66	100	34	46	73	37	60	100	91	100	100	54	67	63	37	68			55	67	55	39	74
MROC-BW-0284	Completed	Completed	2.TE	BW	1	2	1	2	2	27.5	0	3	0	61	Previous Smoker	Married	Some college, trade or university	Employed full-time	$100,000 or more	White	Not Hispanic or Latino	0	0	48	48	81	83	47	60	34	16	77	60	77	100	100	52	61	36	16	100			67	75	48	22	100
MROC-BW-0286	Completed	Completed	5.DIEP	BW	1	2	1	2	2	29.6	0	3	0	44	Previous Smoker	Married	Master/Doctoral degree	Employed part-time	$75,000 - $99,000	White	Not Hispanic or Latino	0	0	43	70	81	100	52	57	65	29	77	62	77	51	100	81	75	79	47	100	89		71	61	73	54	91	79
MROC-BW-0288	Completed	Completed	2.TE	BW	1	2	1	2	2	24.8	0	3	1	62	Never Smoked	Married	College, trade or university degree	Unable to work/disabled	$100,000 or more	White	Not Hispanic or Latino	0	0	58	41	63	72	29	53	36	0	60	56	91	100	100	32	43	23	0	53			35	35	14	22	53
MROC-BW-0289	Completed	Completed	2.TE	BW	1	1	1	2	2	21.3	0	3	0	69	Previous Smoker	Single, never married	College, trade or university degree	Retired	$25,000 - $49,999	White	Not Hispanic or Latino	0	0	70	65	81	83	65	68	65	54	100	100	100	100	100	85	67	65	41	81
MROC-BW-0290	Completed	Completed	Mixed-pure autologous	BW	1	2	1	2	2	24.5	0	1	0	62	Previous Smoker	Married	Master/Doctoral degree	Employed part-time	$75,000 - $99,000	White	Not Hispanic or Latino	0	0	38	79	81	100	49	68	53	34	66	61	85	47	100	61	61	70	49	81	59	55	81	75	86	52	68	79
MROC-BW-0291	Completed	Completed	2.TE	BW	1	1	1	2	3	21.3	0	3	0	44	Never Smoked	Married	College, trade or university degree	Employed full-time	$100,000 or more	White	Not Hispanic or Latino	0	0	53	58	77	100	60	66	61	49	68	100	100	100	100
MROC-BW-0292	Completed	Completed	5.DIEP	BW	1	2	1	2	3	27.3	0	3	0	51	Never Smoked	Single, never married	Master/Doctoral degree	Employed full-time	$75,000 - $99,000	White	Not Hispanic or Latino	0	0	70	67	100	100	72	63	42	16	74	100	100	100	100	73	100	100	52	91	79	89	91	100	100	59	91	89
MROC-BW-0293	Completed	Completed	2.TE	BW	1	1	1	2	3	19.8	0	3	0	58	Never Smoked	Divorced	College, trade or university degree	Employed full-time	$50,000 - $74,999	White	Not Hispanic or Latino	0	0	53	53	91	100	53	39	58	38	53	62	81	100	100	62	75	67	53	91			61	75	52	53	74
MROC-BW-0294	Completed	Completed	2.TE	BW	1	2	1	2	2	29.3	0	3	0	47	Never Smoked	Married	College, trade or university degree	Employed full-time	$100,000 or more	White	Not Hispanic or Latino	0	0	79	92	100	100	63	63	67	34	81	65	91	44	100	65	75	79	43	81
MROC-BW-0296	Completed	Completed	crossover	BW	1	1	1	2	1	25.9	0	2	1	58	Never Smoked	Married	Master/Doctoral degree	Employed part-time	$100,000 or more	White	Not Hispanic or Latino	0	0	63	65	74	100	39	68	86	65	85	100	100	100	100	36	100	100	60	85			78	100	100	100	85	70
MROC-BW-0297	Completed	Completed	2.TE	BW	1	1	1	2	2	17.4	0	2	0	38	Never Smoked	Married	Master/Doctoral degree	Employed full-time	$100,000 or more	Asian	Not Hispanic or Latino	0	0	58	67	100	100	57	66	79	54	81	47	51	100	100	62	86	76	54	91
MROC-BW-0298	Completed	Completed	2.TE	BW	1	1	1	2	2	29.6	0	2	0	53	Never Smoked	Married	College, trade or university degree	Employed part-time	$100,000 or more	White	Not Hispanic or Latino	1	1	100	100	81	100	29	53			77	60	100	100	100					77
MROC-BW-0299	Completed	Completed	1.DTI	BW	1	2	1	2	2	21.4	0	3	0	51	Never Smoked	Divorced	College, trade or university degree	Homemaker	$100,000 or more	White	Not Hispanic or Latino	0	0	100	86	85	100	65	85								81	75	86	65	91		61	75	75	86	47	85
MROC-BW-0300	Completed	Completed	crossover	BW	1	1	1	2	1	29.4	0	2	1	39	Never Smoked	Married	Master/Doctoral degree	Employed full-time	$100,000 or more	Asian	Not Hispanic or Latino	0	0	43	60	100	100	37	60	52		77	85	100	79	85	39	67	49	32	74			67	43	79	39	85	79
MROC-BW-0301	Completed	Completed	2.TE	BW	1	1	1	2	1	20.9	0	2	1	54	Never Smoked	Single, never married	Master/Doctoral degree	Employed full-time	$100,000 or more	Asian	Not Hispanic or Latino	0	1	58	63	74	83	47	60	63		68	53	91	100	100
MROC-BW-0302	Completed	Completed	2.TE	BW	1	2	1	2	2	26.6	0	3	0	51	Never Smoked	Married	Master/Doctoral degree	Employed full-time	$100,000 or more	White	Not Hispanic or Latino	0	0	79	70	71	72	72	57	65	47	43	100	100	100	100
MROC-BW-0304	Completed	Completed	3.PTRAM	BW	99	2	1	2	3	35.6	0	1	0	35	Previous Smoker	Single, never married	High school diploma	Unable to work/disabled	Less than $25,000	White	Not Hispanic or Latino	0	0	0	45	63	72	32	74
MROC-BW-0306	Completed	Completed	2.TE	BW	1	1	1	2	1	23.6	0	2	1	35	Never Smoked	Married	College, trade or university degree	Employed full-time	$100,000 or more	White	Not Hispanic or Latino	0	0	100	100	100	100	72	50	41	0	63	25	74	91	58	46	61	48	29	43			25	39	48	32	53
MROC-BW-0307	Completed	Completed	2.TE	BW	1	1	1	2	1	31.5	0	1	1	57	Never Smoked	Divorced	Some high school	Employed full-time	$25,000 - $49,999	White	Not Hispanic or Latino	0	0	58	58	50	83	65	57
MROC-BW-0308	Completed	Completed	2.TE	BW	1	2	1	2	1	22.5	0	1	1	43	Never Smoked	Married	Master/Doctoral degree	Employed full-time	$100,000 or more	White	Not Hispanic or Latino	0	0	63	86	74	100	100	50	60	45	74	85	100	100	100	61	75	65	63	74			70	86	73	41	77
MROC-BW-0310	Completed	Completed	2.TE	BW	1	2	1	2	2	27.4	0	3	0	50	Never Smoked	Separated	College, trade or university degree	Employed full-time	$75,000 - $99,000	White	Not Hispanic or Latino	0	0	79	70	100	100	38	66	81	47	66	54	77	100	100	43	75	70	25	74			62	75	86	34	85
MROC-BW-0311	Completed	Completed	2.TE	BW	1	1	1	2	2	23.8	0	3	0	57	Yes	Divorced	Some college, trade or university	Employed full-time	$50,000 - $74,999	White	Not Hispanic or Latino	0	0	58	100	91	100	49	50								73	100	100	59	77		89
MROC-BW-0312	Completed	Completed	crossover	BW	1	2	1	2	1	40.3	0	2	1	42	Previous Smoker	Married	Some college, trade or university	Employed full-time	$75,000 - $99,000		Not Hispanic or Latino	0	0	38	71	81	83	77	63	53	41	66	59	100	100	100	57	100	92	60	60
MROC-BW-0313	Completed	Completed	2.TE	BW	1	2	1	1	2	22.7	0	3	1	50	Never Smoked	Married	Some college, trade or university	Employed part-time	$100,000 or more	White	Not Hispanic or Latino	0	0	79	57	71	100	43	53	39	37	71	71	100	100	100	69	86	52	43	81			58	43	58	63	81
MROC-BW-0314	Completed	Completed	5.DIEP	BW	1	1	1	2	2	28.9	0	1	1	51	Previous Smoker	Married	Some college, trade or university	Employed full-time	$100,000 or more	White	Not Hispanic or Latino	0	0	43	65	63	100	60	49	76	63	74	74	91	69	91
MROC-BW-0315	Completed	Completed	2.TE	BW	1	2	1	2	2	30.1	0	3	0	45	Never Smoked	Married	Master/Doctoral degree	Homemaker	$75,000 - $99,000	White	Not Hispanic or Latino	0	0	48	52	71	83	54	29	52	47	60	71	100	79	100	71	100	73	54	60			64	75	50	41	53
MROC-BW-0316	Completed	Completed	3.PTRAM	BW	1	1	1	2	3	23	0	1	1	48	Previous Smoker	Married	College, trade or university degree	Homemaker	$100,000 or more	White	Not Hispanic or Latino	0	0	48	70	63	100	39	53	52	22	66	43	85	91	100	55	21	100	29	68	47		60	21	63	37	66	70
MROC-BW-0317	Completed	Completed	2.TE	BW	1	1	1	2	3	18.9	0	3	1	53	Previous Smoker	Married	Master/Doctoral degree	Employed full-time	$100,000 or more	White	Not Hispanic or Latino	0	0	79	92	81	100	83	53	65	41	91	100	100	100	100	78	100	100	63	85		100	78	100	92	77	74
MROC-BW-0318	Completed	Completed	2.TE	BW	1	1	1	2	2	24	0	3	0	56	Previous Smoker	Married	Some college, trade or university	Employed part-time	$50,000 - $74,999	White	Not Hispanic or Latino	0	0	48	76	81	83	49	50	79	39	66	100	100	100	100	64	75	92	57	74			69	100	92	54	66
MROC-BW-0319	Completed	Completed	5.DIEP	BW	99	2	1	2	3	29.9	0	3	0	43	Previous Smoker	Married	College, trade or university degree	Other	$25,000 - $49,999	White	Not Hispanic or Latino	0	0	28	57	66	72	32	57								67	86	63	43	81	70		64	75	67	52	81	79
MROC-BW-0321	Completed	Completed	2.TE	BW	1	2	1	2	2	32	0	3	0	68	Never Smoked	Married	College, trade or university degree	Retired	$75,000 - $99,000	White	Not Hispanic or Latino	0	0	53	67	85	100	52	74	65	47	77	62	77	91	91	62	67	67	43	74			49	51	52	29	71
MROC-BW-0323	Completed	Completed	4.FTRAM	BW	1	1	1	2	2	23.7	0	1	0	58	Previous Smoker	Married	Master/Doctoral degree	Employed full-time	$100,000 or more	White	Not Hispanic or Latino	0	0	48	79	74	83	34	71	65	60	81	80	100	69	100	67	75	79	60	85	89		48	43	65	43	71	89
MROC-BW-0324	Completed	Completed	2.TE	BW	1	2	1	2	2	33.1	0	3	0	52	Previous Smoker	Married	College, trade or university degree	Employed full-time	$100,000 or more	White	Not Hispanic or Latino	0	0	48	46	57	72	34	50	50	34	81	64	100	74	100
MROC-BW-0326	Completed	Completed	2.TE	BW	1	2	1	2	1	21.4	0	2	0	47	Never Smoked	Married	Master/Doctoral degree	Other	$100,000 or more	White	Not Hispanic or Latino	0	0	70	79	71	100	63	57	67	45	66	59	91	91	100	55	43	76	41	66			50	21	57	29	65
MROC-BW-0327	Completed	Completed	5.DIEP	BW	1	2	1	2	2	27.6	0	3	0	49	Never Smoked	Married	Some college, trade or university	Employed full-time	$100,000 or more	White	Not Hispanic or Latino	0	0	79	92	100	100	63	85	100	63	100	100	100	100	100	100	100	100	90	100	100	89	100	86	100	90	100	100
MROC-BW-0329	Completed	Completed	crossover	BW	1	1	1	2	2	25.3	0	3	1	51	Never Smoked	Living with significant other	Master/Doctoral degree	Employed full-time	$100,000 or more	White	Not Hispanic or Latino	0	0	33	53	60	100	77	53								58	75	63	77	57	89		67	75	65	63	76	47
MROC-BW-0330	Completed	Completed	3.PTRAM	BW	1	1	1	2	2	30.9	0	2	0	49	Never Smoked	Married	College, trade or university degree	Employed full-time	$100,000 or more	White	Not Hispanic or Latino	0	0	63	63	91	83	49	60
MROC-BW-0331	Completed	Completed	crossover	BW	1	2	1	2	2	25.6	0	3	1	37	Previous Smoker	Widowed	Master/Doctoral degree	Unable to work/disabled	$25,000 - $49,999	White	Not Hispanic or Latino	0	0	43	70	85	100	49	57	55	39	66	60	100	55	100	73	75	100	63	81	79	61	100	100	86	63	100	89
MROC-BW-0333	Completed	Completed	2.TE	BW	1	2	1	2	3	37.2	0	3	0	64	Previous Smoker	Married	Some college, trade or university	Unable to work/disabled	Less than $25,000	White	Not Hispanic or Latino	0	0	33	67	68	100	16	67
MROC-BW-0335	Completed	Completed	5.DIEP	BW	1	2	1	2	3	27.3	0	3	0	56	Previous Smoker	Married	Some college, trade or university	Employed full-time	$75,000 - $99,000	White	Not Hispanic or Latino	0	0	38	76	91	83	52	66	76	54	77	62	91	100	100	64	55						68	55	65	54	91	70
MROC-BW-0336	Completed	Completed	1.DTI	BW	1	1	1	1	2	23	0	3	1	47	Never Smoked	Single, never married	Master/Doctoral degree	Unable to work/disabled		White	Not Hispanic or Latino	0	0	100	76	91	100		57	79		57	69	100	100	100	100	61	65		85			73	100	58	37	68
MROC-BW-0337	Completed	Completed	2.TE	BW	1	1	1	2	2	23.6	0	2	1	38	Never Smoked	Married	College, trade or university degree	Employed full-time	$100,000 or more	White	Not Hispanic or Latino	0	0	70	55	74	83	67	60	57	37	74	100	100	100	100	69	75	76	53	77
MROC-BW-0340	Completed	Completed	5.DIEP	BW	1	2	1	2	2	26.2	0	3	0	62	Never Smoked	Married	Some college, trade or university	Employed full-time	$75,000 - $99,000	White	Not Hispanic or Latino	0	0	70	63	60	100	54	57	52	22	66	60	81	100	100	73	75	63	39	85	70	61	71	67	50	26	74	70
MROC-BW-0341	Completed	Completed	2.TE	BW	1	1	1	2	2	25.1	0	3	1	39	Never Smoked	Married	Some college, trade or university	Employed part-time	$100,000 or more	White	Not Hispanic or Latino	0	0	58	100	100	100	77		100	67	85	0	100	100	100
MROC-BW-0343	Completed	Completed	2.TE	BW	1	1	1	2	2	21.3	0	3	0	41	Never Smoked	Married	College, trade or university degree	Employed full-time	$100,000 or more	Asian	Not Hispanic or Latino	0	0	79	82	85	83	100	50	100	60	77	62	85	91	91	81	67	100	100	74			62	61	82	72
MROC-BW-0344	Completed	Completed	2.TE	BW	1	2	1	2	2	26.6	0	3	1	47	Previous Smoker	Married	College, trade or university degree	Employed part-time	$50,000 - $74,999	White	Not Hispanic or Latino	0	0	48	60	63	83	49	31	47	22	66	71	100	100	100								73	100	52	37	81
MROC-BW-0345	Completed	Completed	2.TE	BW	1	2	1	2	2	20.6	0	3	0	55	Never Smoked	Married	College, trade or university degree	Employed part-time	$100,000 or more	White	Not Hispanic or Latino	0	0	100	100	85	83	90	63	76	63	74	83	100	79	100	64	61	100	54	77			67	61	79	54	91
MROC-BW-0346	Completed	Completed	5.DIEP	BW	1	2	2	2	3	24	0	1	0	52	Previous Smoker	Single, never married	Master/Doctoral degree	Employed full-time	$100,000 or more	White	Not Hispanic or Latino	0	0	63	70	57	83		49	60	53	77	71	85	100	100	54	47	47	25	60	47		53	61	52	28	63	37
MROC-BW-0347	Completed	Completed	2.TE	BW	1	2	1	2	2	21.1	0	3	0	45	Previous Smoker	Married	College, trade or university degree	Homemaker	$100,000 or more	White	Not Hispanic or Latino	0	0	53	79	85	83	41	39	53	26	74	59	100	64	100	61	67	100	26	100
MROC-BW-0348	Completed	Completed	Mixed-pure autologous	BW	99	2	1	2	3	26.2	0	1	0	48	Never Smoked	Married	Master/Doctoral degree	Employed part-time	$75,000 - $99,000	White	Not Hispanic or Latino	0	0	53	70	91	100	26	81	67	34	91	91	100	100	100
MROC-BW-0350	Completed	Completed	2.TE	BW	1	1	1	2	2	29.4	0	2	1	54	Never Smoked	Married	Some college, trade or university	Unable to work/disabled	$100,000 or more	White	Not Hispanic or Latino	0	0	43	86	74	100	57	57	57	43	77	85	100	100	85
MROC-BW-0351	Completed	Completed	Mixed-pure autologous	BW	99	2	1	2	3	24.2	0	3	0	62	Previous Smoker	Divorced	Some college, trade or university	Employed full-time	$50,000 - $74,999	White	Not Hispanic or Latino	0	0	70	73	100	100	63	63	58	54	60	58	71	100	100	73	100	100	88	100	89
MROC-BW-0353	Completed	Completed	2.TE	BW	1	2	1	2	2	29.6	0	2	1	39	Yes	Married	High school diploma	Employed full-time	$50,000 - $74,999	White	Not Hispanic or Latino	0	0	43	76	81	100	43	46	40	0	66	77	81	100	100	35	47	48	0	63
MROC-BW-0354	Completed	Completed	Mixed-pure autologous	BW	1	2	1	2	2	30.1	1	1	1	67	Never Smoked	Widowed	Some college, trade or university	Retired	$25,000 - $49,999	White	Not Hispanic or Latino	0	0	58	76	100	83		100	92	61	91	77	100	100	100	42	51	100	53	91	89		54	55	82	47	100	79
MROC-BW-0356	Completed	Completed	2.TE	BW	1	2	1	2	1	28.5	0	2	0	48	Never Smoked	Married	Master/Doctoral degree	Employed full-time	$100,000 or more	White	Not Hispanic or Latino	0	0	38	41	68	83	47		47	34	50	77	100	100	100	54	39	43	29	60
MROC-BW-0360	Completed	Completed	2.TE	BW	1	1	1	2	2	27.5	0	3	0	59	Never Smoked	Divorced	College, trade or university degree	Employed full-time	$100,000 or more	White	Not Hispanic or Latino	0	0	43	58	100	83	54	63								73	67	70	57	91
MROC-BW-0361	Completed	Completed	2.TE	BW	1	1	1	2	1	20.7	0	2	0	24	Never Smoked	Living with significant other	College, trade or university degree	Employed full-time	$25,000 - $49,999	White	Not Hispanic or Latino	0	0	58	67	81	100	67	57	73	90	68	67	100	100	100	71	75	70	72	68
MROC-BW-0363	Completed	Completed	2.TE	BW	1	1	1	2	2	26.5	0	3	0	42	Never Smoked	Married	Master/Doctoral degree	Employed full-time	$100,000 or more	White	Not Hispanic or Latino	0	0	48	55	100	100	52	63	55	45	57	60	85	100	100	73	75	65	49	91			78	75	74	52	100
MROC-BW-0365	Completed	Completed	2.TE	BW	1	2	1	2	1	25	0	2	1	44	Never Smoked	Married	College, trade or university degree	Homemaker	$100,000 or more	White	Not Hispanic or Latino	0	0	58	73	66	100	60	45	48	43	68	49	47	100	100	42	55	63	45	74			50	51	57	45	77
MROC-BW-0367	Completed	Completed	5.DIEP	BW	1	2	1	2	2	28.1	0	2	0	62	Never Smoked	Married	Master/Doctoral degree	Other	$100,000 or more	White	Not Hispanic or Latino	0	0	70	73	74	100	57	71	70	52	71	80	100	100	100	78	100	86	47	71	79		81	86	79	47	74	89
MROC-BW-0368	Completed	Completed	1.DTI	BW	1	2	1	2	2	29	0	3	1	30	Never Smoked	Married	College, trade or university degree	Employed full-time	$100,000 or more	White	Not Hispanic or Latino	0	0	48	42	74	83	43	46	55	29	77	64	69	74	53	67	75	50	16	81		31	71	75	48	0	63
MROC-BW-0369	Completed	Completed	5.DIEP	BW	1	2	1	2	2	29.4	0	3	1	62	Never Smoked	Married	Master/Doctoral degree	Employed full-time	$75,000 - $99,000	White	Not Hispanic or Latino	0	0	53	70	50	83	41	31	65	56	53	60	100	100	100	65	75	100	53	43	70		85	100	76	53	66	59
MROC-BW-0370	Completed	Completed	2.TE	BW	1	1	1	2	1	23.2	0	2	1	55	Previous Smoker	Widowed	Some college, trade or university	Employed part-time	$75,000 - $99,000	White	Not Hispanic or Latino	0	0	100	82	77	83	100	53	45	32	63	65	100	100	100	32	39	38	34	63
MROC-BW-0371	Completed	Completed	2.TE	BW	1	1	1	2	2	25.5	0	3	0	71	Never Smoked	Married	Master/Doctoral degree	Employed full-time	$100,000 or more	White	Not Hispanic or Latino	0	0	70	67	85	100	32	74	63	0	100	71	91	100	100	36	51	57	24	85			37	47	55	32	91
MROC-BW-0373	Completed	Completed	2.TE	BW	1	1	1	2	3	40.9	0	2	1	72	Never Smoked	Married	College, trade or university degree	Retired	$50,000 - $74,999	White	Not Hispanic or Latino	0	0	43	65	68	83	33	60
MROC-BW-0374	Completed	Completed	crossover	BW	1	1	1	2	1	28.1	0	2	1	40	Previous Smoker	Married	Master/Doctoral degree	Employed full-time	$100,000 or more	White	Not Hispanic or Latino	0	0	100	73	57	100	57	46	57	22	39	65	100	100	100
MROC-BW-0375	Completed	Completed	2.TE	BW	1	1	1	2	1	35.8	0	2	1	57	Never Smoked	Single, never married	College, trade or university degree	Employed full-time	$100,000 or more	Black or African American	Not Hispanic or Latino	0	0	63	100	85	100	63	71	100	72	81	91	100	100	100	40		100	83	81
MROC-BW-0377	Completed	Completed	2.TE	BW	1	2	1	1	1	21.3	0	3	1	53	Never Smoked	Married	College, trade or university degree	Employed full-time	$100,000 or more	White	Not Hispanic or Latino	0	0	53	58	85	100	43	66	41	26	60	58	100	69	100	48	55	50	37	91			47	61	55	29	81
MROC-BW-0378	Completed	Completed	2.TE	BW	1	1	1	2	1	36.1	0	3	0	57	Previous Smoker	Married	Master/Doctoral degree	Employed full-time	$100,000 or more	White	Not Hispanic or Latino	0	0	0	53	60	35	26		47	16	61	65	91	100	100								27	43	37	0	68	29
MROC-BW-0380	Completed	Completed	2.TE	BW	1	2	1	2	2	42.1	0	2	0	49	Yes	Married	College, trade or university degree	Employed full-time	$25,000 - $49,999	White	Not Hispanic or Latino	0	0	58	62	100	100	52	39	82	45	50	91	100	59	100	83	75	79	54	66			68	61	79	52	66
MROC-BW-0382	Completed	Completed	2.TE	BW	1	2	1	2	3	21.2	0	3	0	45	Never Smoked	Married	Some college, trade or university	Employed part-time	$50,000 - $74,999	White	Not Hispanic or Latino	0	0	58	100	68	100		60								81	67	79	80	57
MROC-BW-0383	Completed	Completed	Mixed-pure autologous	BW	1	2	1	2	2	24	0	3	0	61	Never Smoked	Living with significant other	College, trade or university degree	Employed full-time	$50,000 - $74,999	White	Not Hispanic or Latino	0	0	58	76	77	100	69	53	76	74	74	100	100	100	100	100	100	100		77	70		100	100	100	100	85	89
MROC-BW-0384	Completed	Completed	2.TE	BW	1	2	1	1	3	20.2	0	3	0	50	Never Smoked	Widowed	Some Master/Doctoral work	Employed full-time	$100,000 or more	White	Not Hispanic or Latino	0	0	48	67	85	100	60	57	63	60	66	77	100	100	100	78	67	86	71	63			81	100	100	60	68
MROC-BW-0385	Completed	Completed	5.DIEP	BW	1	1	1	2	2	23.1	0	1	1	44	Previous Smoker	Living with significant other	College, trade or university degree	Employed part-time	$25,000 - $49,999	White	Not Hispanic or Latino	0	0	100	92	91	100	60	66
MROC-BW-0387	Completed	Completed	5.DIEP	BW	1	2	1	2	2	32.4	0	1	0	52	Never Smoked	Married	College, trade or university degree	Other	$50,000 - $74,999	White	Not Hispanic or Latino	0	0	63	73	66	83	43									85	55	70	67	84	59
MROC-BW-0388	Completed	Completed	2.TE	BW	1	1	1	2	1	27.4	0	2	1	46	Never Smoked	Married	College, trade or university degree	Homemaker	$100,000 or more	Black or African American	Not Hispanic or Latino	0	0	53	53	77	83	0	66	46	22	77	67	100	100	100	45	67	53	47	81			67	75	79	57	100
MROC-BW-0392	Completed	Completed	2.TE	BW	1	1	1	1	2	23.9	0	3	0	51	Previous Smoker	Married	College, trade or university degree	Employed full-time	$100,000 or more	White	Not Hispanic or Latino	0	0	100	92	100	100	100	74	60	52	81	91	100	100	100	57	75	76	57	100			75	100	100	67	100
MROC-BW-0393	Completed	Completed	2.TE	BW	1	2	1	2	2	23	0	3	1	47	Never Smoked	Married	College, trade or university degree	Employed part-time	$75,000 - $99,000	White	Not Hispanic or Latino	0	0		50	100	100	52
MROC-BW-0395	Completed	Completed	5.DIEP	BW	1	2	1	2	1	27.1	0	1	0	60	Never Smoked	Married	Master/Doctoral degree	Employed full-time	$100,000 or more	White	Not Hispanic or Latino	0	0	70	63	85	100	60	50	57	52	57	100	100	100	100	75	75	58	57	57	47
MROC-BW-0396	Completed	Completed	2.TE	BW	1	2	1	2	2	22.7	0	3	0	41	Never Smoked	Married	Master/Doctoral degree	Employed full-time	$50,000 - $74,999	White	Not Hispanic or Latino	0	0	53	57	81	83	49	51	52	45	81	64	100	100	100	73	75	57	52	100
MROC-BW-0397	Completed	Completed	2.TE	BW	1	2	1	2	2	22.5	0	1	1	63	Never Smoked	Married	Master/Doctoral degree	Employed part-time	$100,000 or more	White	Not Hispanic or Latino	0	0	79	67	81	72	60	27	55	35	68	58	56	100	75	65	100	57	43	81			67	75	82	45	85
MROC-BW-0398	Completed	Completed	2.TE	BW	1	1	1	2	1	19.9	0	2	1	41	Previous Smoker	Married	College, trade or university degree	Employed full-time	$100,000 or more	White	Not Hispanic or Latino	0	0	53	60	100	100	60	61	41	29	74	50	58	100	100	22	35	38	29	61			0	21	40	32	63
MROC-BW-0400	Completed	Completed	3.PTRAM	BW	1	1	1	2	1	33	0	1	0	66	Previous Smoker	Married	Some college, trade or university	Retired	$50,000 - $74,999	White	Not Hispanic or Latino	0	0	22	30	60	83	0	64	46	22	74	71	100	100	100	91	100	70	47	74	100		85	100	74	67	71	79
MROC-BW-0401	Completed		5.DIEP	BW	2	2	1	2	3	32	0	1	1	40	Never Smoked	Married	College, trade or university degree	Employed full-time	$100,000 or more	White	Not Hispanic or Latino	0	0	0	34	74	83	0	46	73	0	74	91	100	100	100
MROC-BW-0402	Completed	Completed	2.TE	BW	1	1	1	2	2	20.2	0	2	1	46	Never Smoked	Married	Master/Doctoral degree	Employed full-time	$100,000 or more	White	Not Hispanic or Latino	0	0	100	76	100	83	67	53	45	26	63	74	85	100	100	59	75	60	47	53			73	67	76	54	66
MROC-BW-0404	Completed	Completed	2.TE	BW	1	2	1	2	2	25.4	0	3	0	46	Previous Smoker	Married	Master/Doctoral degree	Employed full-time	$100,000 or more	White	Not Hispanic or Latino	0	0	53	76	77	83	52	57	70	41	63	77	100	100	100	61	61	70	57	66
MROC-BW-0405	Completed	Completed	Mixed-pure autologous	BW	2	2	1	2	3	26.8	0	1	0	55	Previous Smoker	Married	High school diploma	Employed full-time	$75,000 - $99,000	White	Not Hispanic or Latino	0	0	22	34	81	100	32	81	82	57	100	91	100	100	100	100	100	82	83	91	79
MROC-BW-0410	Completed	Completed	2.TE	BW	1	2	2	1	3	22.1	0	3	0	29	Previous Smoker	Living with significant other	College, trade or university degree	Employed full-time	$50,000 - $74,999	White	Not Hispanic or Latino	0	0	100	100	91	100	83	68	92	77	70	74	100	74	85	69	100	100	100	91
MROC-BW-0411	Completed	Completed	2.TE	BW	1	2	2	1	3	20	0	3	0	28	Never Smoked	Single, never married	College, trade or university degree	Employed full-time	$25,000 - $49,999	White	Not Hispanic or Latino	0	0	100	100	100	100	100	60	100	57	91	100	100	100	100	91	100	100	83	100
MROC-BW-0412	Completed	Completed	2.TE	BW	1	1	1	2	1	31.1	0	2	1	50	Previous Smoker	Married	Master/Doctoral degree	Employed full-time	$100,000 or more	Black or African American	Hispanic or Latino	0	0	100	100	81	100	83	63	92	83	85	71	91	100	100	30	55	73	63	36			34	35	63	52	63
MROC-BW-0413	Completed	Completed	2.TE	BW	1	2	1	1	2	25.9	0	3	0	55	Previous Smoker	Married	Master/Doctoral degree	Employed full-time	$100,000 or more	White	Not Hispanic or Latino	0	0	63	82	77	83	67	68	58	40	85	100	100	59	100	75	67	92	47	85
MROC-BW-0414	Completed	Completed	2.TE	BW	1	1	2	2	3	22.6	0	3	0	48	Never Smoked	Married	College, trade or university degree	Homemaker	$100,000 or more	White	Not Hispanic or Latino	0	0	48	50	63	83	16	60	40	22	63	58	69	100	85	52	67	53	32	63
MROC-BW-0415	Completed	Completed	2.TE	BW	1	2	2	1	3	22.8	0	3	0	50	Never Smoked	Married	College, trade or university degree	Employed part-time	$75,000 - $99,000	White	Not Hispanic or Latino	0	0	70	92	74	83	63	63	100	67	57	85	91	100		73	75	100	67	77
MROC-BW-0416	Completed	Completed	5.DIEP	BW	1	2	2	2	3	28.3	0	1	0	49	Never Smoked	Married	Master/Doctoral degree	Employed full-time	$100,000 or more	White	Not Hispanic or Latino	0	0	33	43	71	83	22	63	58	22	53	60	91	69	100	67	39	47	29	63	70		59	51	48	37	60	89
MROC-BW-0417	Completed	Completed	2.TE	BW	1	1	1	2	2	21.5	0	3	0	51	Previous Smoker	Married	College, trade or university degree	Homemaker	$100,000 or more	White	Not Hispanic or Latino	0	0	70	58	100	100	60	33	43	34	60	100	100	100	100
MROC-BW-0418	Completed	Completed	5.DIEP	BW	1	1	1	2	2	35.7	0	3	0	44	Never Smoked	Married	College, trade or university degree	Homemaker	$50,000 - $74,999	White	Not Hispanic or Latino	0	0	58	57	71	83	49	66	60	41	71	85	100	100	100	71	61	65	49	71	70
MROC-BW-0419	Completed	Completed	2.TE	BW	1	2	1	1	2	22.8	0	2	1	37	Never Smoked	Married	Master/Doctoral degree	Employed full-time	$100,000 or more	White	Not Hispanic or Latino	0	0	63	63	74	100	57	36	50	32	66	58	100	100	100	62	75	53	34	81
MROC-BW-0420	Completed	Completed	2.TE	BW	1	2	1	2	2	27	0	2	0	52	Previous Smoker	Married	Some college, trade or university	Homemaker	$25,000 - $49,999	White	Not Hispanic or Latino	0	0	53	100	71	100	83	63	57	49	53	69	100	100	100	65	67	65	54	53
MROC-BW-0422	Completed	Completed	3.PTRAM	BW	1	1	1	2	2	35.1	0	2	0	61	Previous Smoker	Married	Some college, trade or university	Retired	$25,000 - $49,999	White	Not Hispanic or Latino	0	0	53	57	91	100	57	68
MROC-BW-0423	Completed	Completed	2.TE	BW	1	1	1	2	3	20.8	0	2	1	48	Never Smoked	Married	Some Master/Doctoral work	Employed full-time	$100,000 or more	White	Not Hispanic or Latino	0	0	58	76	68	83	63	68	100	37	63	62	100	100	100	27	43	47	26	63
MROC-BW-0424	Completed	Completed	3.PTRAM	BW	1	1	1	2	3	24.3	0	1	1	53	Previous Smoker	Divorced	College, trade or university degree	Employed part-time	$25,000 - $49,999	White	Not Hispanic or Latino	0	0	48	60	77	83	0	71
MROC-BW-0425	Completed	Completed	2.TE	BW	1	1	1	2	1	21.4	0	2	1	64	Previous Smoker	Married	College, trade or university degree	Employed full-time	$75,000 - $99,000	White	Not Hispanic or Latino	0	0	53	73	81	100	77	57
MROC-BW-0426	Completed	Completed	2.TE	BW	1	2	1	2	3	20.8	0	2	0	45	Never Smoked	Married	College, trade or university degree	Employed full-time	$100,000 or more	White	Not Hispanic or Latino	0	0	100	67	100	100	90	39	55	49	90	71	100	100	100	61	75	100	63	91
MROC-BW-0427	Completed	Completed	crossover	BW	1	2	1	2	2	35.4	0	3	1	32	Never Smoked	Married	Master/Doctoral degree	Employed full-time	$100,000 or more	White	Not Hispanic or Latino	0	0	58	49	91	83	0	63	58	35	91	47	58	100	70	48	51	65	22	81	70		29	32	47	22	81	47
MROC-BW-0428	Completed	Completed	crossover	BW	1	2	2	2	3	29.6	0	1	0	51	Never Smoked	Married	High school diploma	Employed full-time	$50,000 - $74,999	White	Not Hispanic or Latino	0	0	28	50	63	83	0	46	70	0	53	55	100	100	100	29	39	81		77	47		48	27	92		63	70
MROC-BW-0430	Completed	Completed	2.TE	BW	1	2	1	2	1	25.6	0	2	1	30	Never Smoked	Married	Master/Doctoral degree	Employed full-time	$100,000 or more	White	Not Hispanic or Latino	0	0	70	92	100	100	57	71	100	49	85	80	100	100	100	65	86	55	45	77
MROC-BW-0432	Completed	Completed	7.SGAP	BW	1	1	1	2	2	26.5	0	3	1	56	Never Smoked	Married	Master/Doctoral degree	Employed full-time	$100,000 or more	White	Not Hispanic or Latino	0	0	58	65	100	83	60	68	79	54	85	62	91	100	100	61	75	63	67	100			71	75	63	63	85
MROC-BW-0433	Completed	Completed	2.TE	BW	1	2	1	2	1	20.5	0	2	0	51	Never Smoked	Separated	Some college, trade or university	Employed part-time	Less than $25,000	White	Not Hispanic or Latino	0	0	58	52	100	100	34	60	46		63	54	85	64	100	62	86	52	53	77
MROC-BW-0434	Completed	Completed	2.TE	BW	1	2	2	2	3	30.5	0	3	0	49			Master/Doctoral degree	Employed part-time	$100,000 or more	White	Not Hispanic or Latino	0	0	53	65	100	100	60	57	45	32	66	64	85	74	100	59	61	50	37
MROC-BW-0436	Completed	Completed	2.TE	BW	1	2	2	2	3	28.4	0	3	0	42	Never Smoked	Married	Some Master/Doctoral work	Employed full-time	$100,000 or more	White	Not Hispanic or Latino	0	0	33	55	91	60	29	36	52	22	77	49	66	64	100	59	75	86	32	74
MROC-BW-0439	Completed	Completed	2.TE	BW	99	2	1	2	2	25.9	0	3	0	43	Never Smoked	Married	Master/Doctoral degree	Volunteer work	$100,000 or more	White	Not Hispanic or Latino	0	0	33	63	57	72	32	46	53	39	53	51	58	59	58	54	55	67	63	63
MROC-BW-0440	Completed	Completed	5.DIEP	BW	1	2	2	1	3	25.1	0	3	0	40	Never Smoked	Married	College, trade or university degree	Employed full-time	$100,000 or more	Asian	Not Hispanic or Latino	0	0	53	100	91	83	54	68	60	16	71	71	100	91	100	81	86	100	90	91	89
MROC-BW-0441	Completed	Completed	2.TE	BW	1	1	1	2	1	22.2	0	3	1	59	Never Smoked	Divorced	Master/Doctoral degree	Employed full-time	$100,000 or more	White	Not Hispanic or Latino	0	0	79	82	85	100	28	68	100		91	100	100	100	100
MROC-BW-0442	Completed	Completed	2.TE	BW	1	1	1	2	3	27.9	0	3	0	66	Never Smoked	Married	Some college, trade or university	Unemployed/seeking employment	$50,000 - $74,999	White	Not Hispanic or Latino	0	0	100	82	85	83	46	66	42	0	60	40	62	59	80	48	75	58	0	68			43	75	57	26	81
MROC-BW-0443	Completed	Completed	2.TE	BW	1	1	1	2	3	27.7	0	3	0	49	Never Smoked	Married	College, trade or university degree	Employed full-time	$25,000 - $49,999	White	Not Hispanic or Latino	0	0	58	48	91	100	41
MROC-BW-0444	Completed	Completed	2.TE	BW	1	1	1	2	2	19.4	0	3	1	42	Never Smoked	Separated	College, trade or university degree	Employed full-time	$100,000 or more	Black or African American	Not Hispanic or Latino	0	0	58	47	90	100	41	85	57	43	91	100	100	100	70	58	100	73	47	100
MROC-BW-0445	Completed	Completed	5.DIEP	BW	2	2	2	2	3	30.8	0	3	0	43	Never Smoked	Married	College, trade or university degree	Homemaker	$75,000 - $99,000	White	Not Hispanic or Latino	0	0	0	48	50	83	32	50								57	47	55	49	53	47
MROC-BW-0446	Completed	Completed	1.DTI	BW	1	2	1	1	2	23.1	0	2	0	36	Previous Smoker	Married	Some college, trade or university	Homemaker	$100,000 or more	Asian	Not Hispanic or Latino	0	0	43	58	60	83	77	39	53	32	36	60	81	100	100	25	35	55	34	66			32	51	67	22	57
MROC-BW-0448	Completed	Completed	2.TE	BW	1	2	1	2	2	22.2	0	3	0	49	Previous Smoker	Married	College, trade or university degree	Employed full-time	$75,000 - $99,000	White	Not Hispanic or Latino	0	0	79	100	91	100	100
MROC-BW-0450	Completed	Completed	2.TE	BW	1	2	1	2	2	22.9	0	3	0	40	Previous Smoker	Married	Master/Doctoral degree	Employed full-time	$100,000 or more	White	Not Hispanic or Latino	0	0	70	67	85	100	63	57	50	39	74	80	100	100	100	54	75	58	49	71
MROC-BW-0451	Completed	Completed	5.DIEP	BW	1	1	1	2	2	25.8	0	1	0	56	Previous Smoker	Married	College, trade or university degree	Other	$100,000 or more	White	Not Hispanic or Latino	0	0	48	79	100	100	51	71	73	35	74	77	91	42	100	69	61	92		71	59	55	73	100	100	74	81	89
MROC-BW-0452	Completed	Completed	5.DIEP	BW	1	2	1	2	1	29.9	0	1	1	49	Never Smoked	Married	Some college, trade or university	Homemaker	$100,000 or more	White	Not Hispanic or Latino	0	0	28	49	80	60	39	68	50	24	63	77	100	100	100	73	55	73	26	77	70
MROC-BW-0453	Completed	Completed	crossover	BW	1	2	1	2	3	37	0	3	0	54	Never Smoked	Married	College, trade or university degree	Homemaker	$100,000 or more	White	Not Hispanic or Latino	0	0	63	76	91	100	60	66	50	37	68	56	91	100	100
MROC-BW-0454	Completed	Completed	2.TE	BW	1	2	1	1	2	22.2	0	3	1	37	Never Smoked	Married	College, trade or university degree	Employed full-time	$100,000 or more	Asian	Not Hispanic or Latino	0	0	48	67	100	100	37	50	50	29	68	54	85	84	85
MROC-BW-0455	Completed	Completed	2.TE	BW	1	2	1	2	2	27.3	0	3	1	62	Previous Smoker	Married	College, trade or university degree	Employed full-time	$100,000 or more	White	Not Hispanic or Latino	0	0	43	53	77	100	35	50	49	34	81	60	77	100	100	75	75	55	39	77
MROC-BW-0456	Completed	Completed	2.TE	BW	1	2	1	2	1	20.3	0	2	0	43	Never Smoked	Married	Some Master/Doctoral work	Homemaker	$100,000 or more	White	Not Hispanic or Latino	0	0	79	67	85	100	63		58	47	53	85	100	100	100	78	51	79	60	68
MROC-BW-0457	Completed	Completed	2.TE	BW	1	1	1	1	2	19.6	0	2	0	41	Never Smoked	Married	Master/Doctoral degree	Homemaker	$100,000 or more	White	Not Hispanic or Latino	0	0	28	45	81	83	49	36	57	45	71	85	66	100	100	39	27	63	37	68
MROC-BW-0458	Completed	Completed	2.TE	BW	1	2	2	1	3	19.3	0	3	0	44	Never Smoked	Married	College, trade or university degree	Homemaker	$100,000 or more	White	Not Hispanic or Latino	0	0	100	100	100	83	90	57	100	90	85	71	91	100	100	100	100	100	83	100			100	100	100	77	100
MROC-BW-0459	Completed	Completed	2.TE	BW	1	1	1	2	2	26.2	0	3	1	51	Previous Smoker	Living with significant other	Some college, trade or university	Employed full-time	$100,000 or more	Black or African American	Not Hispanic or Latino	0	0	79	92	74	100	67	63	50	43	77	54	66	100	100	78	67	73	49	85		50
MROC-BW-0460	Completed	Completed	2.TE	BW	1	2	2	2	3	24	0	3	0	51	Never Smoked	Married	College, trade or university degree	Homemaker	$100,000 or more	White	Not Hispanic or Latino	0	0	28	48	68	72	41	46	55	37	50	58	100	100	70	64	55	58	43	63
MROC-BW-0461	Completed	Completed	2.TE	BW	1	2	1	2	2	21.9	0	3	1	45	Never Smoked	Married	Master/Doctoral degree	Unable to work/disabled	$50,000 - $74,999	White	Not Hispanic or Latino	0	0	79	67	100	100	52	71	53	37	74	77	100	100	100	65	86	76	45	85
MROC-BW-0462	Completed	Completed	2.TE	BW	1	1	1	2	2	31.8	0	3	1	67	Previous Smoker	Married	Master/Doctoral degree	Retired	$75,000 - $99,000	White	Not Hispanic or Latino	0	0	53	70	81	100	53	71	65	43	80	100	100	100	100	64	67	79	36	91
MROC-BW-0463	Completed	Completed	5.DIEP	BW	1	1	1	2	1	24.4	0	2	1	48	Never Smoked	Married	College, trade or university degree	Employed part-time	$100,000 or more	White	Not Hispanic or Latino	0	0	63	60	74	72	60	63
MROC-BW-0464	Completed	Completed	2.TE	BW	1	1	1	2	2	23.1	0	3	0	50	Previous Smoker	Married	College, trade or university degree	Homemaker	$100,000 or more	White	Not Hispanic or Latino	0	0	79	76	100	83	60	66	67	45	100	64	100	100	100
MROC-BW-0465	Completed	Completed	5.DIEP	BW	1	2	2	2	3	29	0	3	0	57								0	0	33	58	53	72	49	57	100	67	66	100	100	100	100	100	100	100	100	77	79	61
MROC-BW-0466	Completed	Completed	2.TE	BW	1	1	1	2	2	28.8	0	2	0	58	Never Smoked	Married	Some college, trade or university	Unemployed/seeking employment	Less than $25,000	White	Not Hispanic or Latino	0	0	48	55	81	72	49	77	58	54	77	62	100	100	100
MROC-BW-0467	Completed	Completed	2.TE	BW	1	1	1	2	1	29.6	0	2	1	53	Never Smoked	Divorced	College, trade or university degree	Employed full-time	$50,000 - $74,999	White	Not Hispanic or Latino	0	0	53	63	100	100	53	74			63	100	100	100	100
MROC-BW-0468	Completed	Completed	5.DIEP	BW	2	1	1	2	3	21.9	0	3	0	51	Never Smoked	Married	College, trade or university degree	Homemaker	$75,000 - $99,000	White	Not Hispanic or Latino	0	0	79	76	100	100	63	85	100	77	100	100	100	100	100	67	100	100	83	81	100
MROC-BW-0474	Completed	Completed	2.TE	BW	1	2	1	2	2	29.9	0	3	1	45	Never Smoked	Married	Some college, trade or university	Employed part-time	$25,000 - $49,999	White	Not Hispanic or Latino	0	1	53	67	46	35	47
MROC-BW-0476	Completed	Completed	2.TE	BW	1	1	1	2	2	27.6	0	3	0	38	Never Smoked	Single, never married	College, trade or university degree	Employed full-time	$50,000 - $74,999	White	Not Hispanic or Latino	0	0	58	57	91	83	50	66	38	0	71	67	100		100
MROC-BW-0477	Completed	Completed	2.TE	BW	1	1	1	2	3	25.9	0	3	0	57	Previous Smoker	Divorced	Master/Doctoral degree	Employed full-time	$75,000 - $99,000	White	Not Hispanic or Latino	0	0	53	50	76	83	45		55	43	68	62	100	84	100	54	47	55	52	74
MROC-BW-0478	Completed	Completed	5.DIEP	BW	1	1	1	2	2	29	0	3	1	42	Previous Smoker	Married	High school diploma	Employed full-time	$50,000 - $74,999	White	Not Hispanic or Latino	0	0	58	63	100	100	54
MROC-BW-0479	Completed	Completed	2.TE	BW	1	1	1	2	3	22.1	0	2	0	45	Never Smoked	Divorced	Master/Doctoral degree	Employed full-time	$100,000 or more	White	Not Hispanic or Latino	0	0	100	82	81	100	63		82	67	81	69	100	100	100	65	61	79	77	68			58	55	76	72	85
MROC-BW-0480	Completed	Completed	2.TE	BW	1	2	2	1	3	27.2	0	3	0	33	Previous Smoker	Married	College, trade or university degree	Employed full-time	$100,000 or more	White	Not Hispanic or Latino	0	0	63	100	81	83	54	28	82	72	50	80	100	36	100	71	86	100		71			91	67	100		71
MROC-BW-0481	Completed		2.TE	BW	1	1	1	2	2	23.4	0	3	0	39	Never Smoked	Single, never married	Some Master/Doctoral work	Employed full-time	$75,000 - $99,000	Black or African American	Not Hispanic or Latino	0	0	100	100	60	83	100	43	100	72	85	60	85	59	100
MROC-BW-0483	Completed	Completed	2.TE	BW	1	2	1	2	3	18.5	0	3	1	32	Never Smoked	Single, never married	College, trade or university degree	Employed part-time	Less than $25,000	Black or African American	Not Hispanic or Latino	0	0	63	55	71	72	49	36	55	34	50	58	100	100	100	58	47	37	29	77
MROC-BW-0484	Completed	Completed	2.TE	BW	1	2	1	2	1	25.5	0	3	0	54	Previous Smoker	Married	Master/Doctoral degree	Employed full-time	$100,000 or more	White	Not Hispanic or Latino	0	0	43	57	100	83	37	63	50	22	68	62	91	100	100	65	67	47	22	63
MROC-BW-0485	Completed	Completed	2.TE	BW	1	1	1	2	3	22.2	0	3	0	43	Previous Smoker	Living with significant other	Some college, trade or university	Employed full-time	$50,000 - $74,999	White	Not Hispanic or Latino	0	0	48	65	71	83	60	46	63	52	68	69	100	100	100	65	61	100	57	81		55
MROC-BW-0486	Completed		2.TE	BW	1	2	1	1	2	21.2	0	3	0	40	Never Smoked	Married	College, trade or university degree	Employed full-time	$100,000 or more	White	Not Hispanic or Latino	0	0	63	86	91	100	77	43								100	86	86	100	81
MROC-BW-0487	Completed		2.TE	BW	1	2	2	1	3	25.1	0	3	0	29	Never Smoked	Married	College, trade or university degree	Employed full-time	$50,000 - $74,999	White	Not Hispanic or Latino	0	0	48	92	100	100	77	57	41	57	71	64	100	100	100
MROC-BW-0488	Completed	Completed	2.TE	BW	1	2	1	1	2	22.2	0	1	0	56	Never Smoked	Divorced	College, trade or university degree	Employed full-time	$50,000 - $74,999	White	Not Hispanic or Latino	0	0	58	73	100	83	77	63	60	45	71	74	91	100	91
MROC-BW-0489	Completed	Completed	2.TE	BW	1	2	2	2	3	29.5	0	3	0	50	Previous Smoker	Married	Some college, trade or university	Employed part-time	$50,000 - $74,999	White	Not Hispanic or Latino	0	0	53	86	100	100	34	77								58	75	86	0	85
MROC-BW-0490	Completed		5.DIEP	BW	1	2	1	2	3	27.8	1	3	0	56	Never Smoked	Married	College, trade or university degree	Employed part-time	$75,000 - $99,000	White	Not Hispanic or Latino	0	0	48	49	100	100	39	57	48	22	85	56	100	74	100	50	75	50	26	100	79		45	86	70	34	100	100
MROC-BW-0491	Completed	Completed	5.DIEP	BW	1	2	1	2	2	30.5	0	3	0	60	Previous Smoker	Married	Master/Doctoral degree	Employed full-time	$100,000 or more	White	Not Hispanic or Latino	0	0	53	58	81	83	34
MROC-BW-0492	Completed		2.TE	BW	1	2	2	2	3	25.5	0	3	0	35	Never Smoked	Married	College, trade or university degree	Employed full-time	$75,000 - $99,000	White	Not Hispanic or Latino	0	0	53	60	77	72	57	60	65	60	91	100	85	100	100	64	75	67	63	77		55
MROC-BW-0493	Completed		2.TE	BW	1	2	2	2	3	24.2	0	3	0	53	Previous Smoker	Married	High school diploma	Employed full-time	$50,000 - $74,999	White	Not Hispanic or Latino	0	0	58	60	81	83	57	57	79	76	57	80	100	69	80	58	35	53	49	71
MROC-BW-0494	Completed		2.TE	BW	1	2	2	1	3	21.7	0	3	0	28	Never Smoked	Married	College, trade or university degree	Other	$100,000 or more	White	Not Hispanic or Latino	0	0	58	50	81	100	52	46	58	49	85	69	62	84	100	69	100	57	47	100
MROC-BW-0495	Completed		6.LD	BW	1	1	1	2	2	25	0	1	0	69	Never Smoked	Married	Master/Doctoral degree	Employed full-time	$100,000 or more	White	Not Hispanic or Latino	0	0	58	79	80	100	57	57	52	43	60	50	72	69	75	65	61	68	54	72
MROC-BW-0496	Completed		3.PTRAM	BW	1	1	1	2	2	29.3	0	3	0	55	Previous Smoker	Married	College, trade or university degree	Employed part-time	$100,000 or more	White	Not Hispanic or Latino	0	0	53	61	81	83	63	68	73	60	73	100	100	100	100	73	75	76	63	81	59	61
MROC-BW-0498	Completed		2.TE	BW	1	1	1	2	1	19.4	0	2	0	49	Never Smoked	Married	Master/Doctoral degree	Employed full-time	$100,000 or more	White	Not Hispanic or Latino	0	0	70	79	85	100	57	60	65	41	81	85	100	100	100	64	75	82	39	85			55	55	70	22	81
MROC-BW-0500	Completed		2.TE	BW	1	1	1	2	1	22.4	0	2	0	57	Never Smoked	Married	High school diploma	Employed full-time	$100,000 or more	White	Not Hispanic or Latino	0	0	100	100	100	100	77	85	79	83	100	100	100	100	100	65	75	92	83	100
MROC-BW-0501	Completed		5.DIEP	BW	1	2	1	2	2	33.2	0	3	0	50	Never Smoked	Married	Some college, trade or university	Employed full-time	$75,000 - $99,000	White	Not Hispanic or Latino	0	0	33	55	66	83	32	50	39	37	60	50	100	100	100	11	100	65	57	63	47
MROC-BW-0502	Completed		2.TE	BW	1	2	1	2	2	23.3	0	3	0	64	Never Smoked	Married	Some Master/Doctoral work	Other	$50,000 - $74,999	White	Not Hispanic or Latino	0	0	63	58	100	100	67	81	67	63	77	100	100	100	100
MROC-BW-0504	Completed		2.TE	BW	1	2	1	2	2	28.4	0	3	0	40	Never Smoked	Divorced	College, trade or university degree	Employed full-time	$50,000 - $74,999	White	Not Hispanic or Latino	0	0	28	38	68	100	37	36	37	29	50	54	69	69	91	41	51	37	26	57
MROC-BW-0505	Completed		2.TE	BW	2	2	1	2	3	22.4	0	3	0	44	Previous Smoker	Married	Master/Doctoral degree	Employed part-time	$100,000 or more	White	Not Hispanic or Latino	0	0	70	58	74	72	52	63	63	47	60	91	77	100	100	85	100	76	60	66
MROC-BW-0507	Completed		2.TE	BW	1	2	2	2	3	32.5	0	3	0	40	Never Smoked	Married	Some Master/Doctoral work	Other	$100,000 or more	White	Not Hispanic or Latino	0	0	33	63	91	83	45	70	65	45	100	91	100	100	100	91	100	100	41	100
MROC-BW-0508	Completed		2.TE	BW	1	2	1	2	2	28	0	2	1	62	Never Smoked	Married	College, trade or university degree	Employed full-time	$50,000 - $74,999	White	Not Hispanic or Latino	0	0	79	100	100	100	100									32	61	53	26	91
MROC-BW-0509	Completed		2.TE	BW	1	1	1	2	1	22.4	0	2	1	58	Never Smoked	Single, never married	College, trade or university degree	Employed full-time		White	Not Hispanic or Latino	0	0	70	85	91	100	67	46	49	47	68	100	100	100	100
MROC-BW-0510	Completed		2.TE	BW	1	2	2	2	3	22.8	0	3	0	57	Never Smoked	Married	Master/Doctoral degree	Employed full-time	$50,000 - $74,999	White	Not Hispanic or Latino	0	0	70	70	100	100	54	50	73	54	66	100	100	100	100	69	75	86	63	100
MROC-BW-0512	Completed		2.TE	BW	1	2	1	2	1	31.1	0	1	0	57	Never Smoked	Married	High school diploma	Employed full-time	$50,000 - $74,999	White	Not Hispanic or Latino	0	0	53	58	81	100	52	60	65	57	74	67	100	100	100	69	75	79	49	91
MROC-BW-0513	Completed		5.DIEP	BW	1	1	1	2	1	27.8	0	3	0	35	Never Smoked	Married	Master/Doctoral degree	Employed part-time	$100,000 or more	White	Not Hispanic or Latino	0	0	79	65	71	100	37	57	45	48	74	59	85	91	100	61	51	52	49	74	79
MROC-BW-0515	Completed		2.TE	BW	1	2	1	1	1	20.3	0	2	1	46	Never Smoked	Single, never married	College, trade or university degree	Employed full-time	$100,000 or more	White	Not Hispanic or Latino	0	0	100	100	100	83	100	71	92	100	85	100	100	100	100	81	100	100	100	91
MROC-BW-0516	Completed		2.TE	BW	1	1	1	2	1	22.5	0	2	0	43	Never Smoked	Divorced	Some college, trade or university	Other	Less than $25,000	White	Not Hispanic or Latino	0	0	79	92	83	83	100	57	76	66	50	73	100	100	100
MROC-BW-0517	Completed	Work In Progress	2.TE	BW	1	2	1	2	2	24.2	0	2	1	36	Previous Smoker	Married	College, trade or university degree	Employed full-time	$50,000 - $74,999	White	Not Hispanic or Latino	0	0	53	100	85	100	57	43	55	39	63	62	71	42	58	48	61	65	41	71
MROC-BW-0518	Completed		2.TE	BW	1	1	1	2	2	26.2	0	3	1	45	Yes	Divorced	Some college, trade or university	Employed full-time	$25,000 - $49,999	White	Not Hispanic or Latino	0	0	100	63	100	83	100	57
MROC-BW-0520	Completed		2.TE	BW	1	1	1	1	2	28.7	0	3	0	41	Never Smoked	Married	Master/Doctoral degree	Employed full-time	$100,000 or more	White	Not Hispanic or Latino	0	0	53	50	85	100	57	53	42	32	71	68	100	100	100	61	86	42	22	71		60
MROC-BW-0521	Completed		5.DIEP	BW	1	1	1	2	2	29.4	0	3	0	51	Never Smoked	Single, never married	High school diploma	Employed full-time	$100,000 or more	White	Not Hispanic or Latino	0	0	63	92	100	83	52	74	100	100	91	100	100	100	100	85	86	100	65	100	79	100
MROC-BW-0522	Completed		5.DIEP	BW	1	1	1	2	3	35.1	0	1	1	55	Previous Smoker	Divorced	College, trade or university degree	Employed full-time	$75,000 - $99,000	White	Not Hispanic or Latino	0	0	43	50	50	83	31	53		46	50	85	100	100	100	75	61	63	43	63	59	81
MROC-BW-0523	Completed		2.TE	BW	1	1	1	1	1	23.6	0	2	0	45	Never Smoked	Single, never married	Master/Doctoral degree	Employed full-time	$100,000 or more	White	Not Hispanic or Latino	0	0	100	79	100	100	63	50	57	49	71	77	64	100	100	54	75	58	54	91
MROC-BW-0525	Completed		2.TE	BW	1	1	2	2	3	30.5	0	3	0	41	Never Smoked	Married	College, trade or university degree	Employed full-time	$100,000 or more	White	Not Hispanic or Latino	0	0	100	76	85	100	72	63	65	51	68	64	91	91	100	0	32	23	22	50
MROC-BW-0526	Completed		2.TE	BW	1	2	1	2	2	24.5	0	2	0	33	Never Smoked	Living with significant other	Master/Doctoral degree	Employed full-time	$25,000 - $49,999	White	Not Hispanic or Latino	0	0	100	100	63	72	54	57	82	67	74	100	100	100	100	71	100	76	56	63
MROC-BW-0527	Completed		2.TE	BW	1	2	2	1	3	21.4	0	3	0	36	Never Smoked	Married	College, trade or university degree	Employed full-time	$100,000 or more	White	Not Hispanic or Latino	0	0	70	100	100	100	63	71	58	54	77	71	100	91	100	85	100	100	67	100
MROC-BW-0528	Completed		2.TE	BW	1	2	1	2	1	31.7	0	2	1	51	Never Smoked	Married	Some college, trade or university	Employed full-time	$50,000 - $74,999	Black or African American	Not Hispanic or Latino	0	0	58	65	91	83	49	53
MROC-BW-0529	Completed		2.TE	BW	1	1	1	2	1	32.8	0	2	0	48	Never Smoked	Living with significant other	Some college, trade or university	Employed full-time	$100,000 or more	White	Not Hispanic or Latino	0	0	79	65	100	100	60	53	39	32	74	100	100	100	100	58	67	52	37	57
MROC-BW-0530	Completed		2.TE	BW	1	2	1	2	1	34.8	0	1	1	63	Previous Smoker	Married	Master/Doctoral degree	Employed full-time	$100,000 or more	White	Not Hispanic or Latino	0	0	33	67	85	100	26	57	53	20	68	48	77	100	100	25	21	55	36	91
MROC-BW-0531	Completed		crossover	BW	1	1	1	2	2	28.1	0	3	0	32	Previous Smoker	Single, never married	Some college, trade or university	Unemployed/seeking employment	$75,000 - $99,000	White	Not Hispanic or Latino	0	0	58	58	100	83	77	57	48	47	81	71	100	100	100	100	100	100	72	100	70	100
MROC-BW-0532	Completed		crossover	BW	1	2	1	2	2	23.5	0	3	0	49	Previous Smoker	Living with significant other	Master/Doctoral degree	Employed full-time	$75,000 - $99,000	White	Not Hispanic or Latino	0	0	70	76	71	83	63	53	55	52	50	100	100	100	100	49	43	45	47	50	47	100
MROC-BW-0533	Completed		5.DIEP	BW	2	1	1	2	3	23.4	0	3	0	34	Never Smoked	Married	Master/Doctoral degree	Homemaker	$25,000 - $49,999	White	Not Hispanic or Latino	0	0	53	60	91	100	47	81	76	57	71	91	100	100	100	73	100	86	83	91	89
MROC-BW-0534	Completed		2.TE	BW	1	2	1	2	3	22.4	0	1	0	49	Previous Smoker	Married	Some college, trade or university	Employed full-time	$100,000 or more	White	Not Hispanic or Latino	0	0	58	100	100	100	63
MROC-BW-0535	Completed		5.DIEP	BW	1	2	2	2	3	34.1	0	3	0	42	Never Smoked	Married	Master/Doctoral degree	Employed part-time	$75,000 - $99,000	White	Not Hispanic or Latino	0	0	70	70	100	83	63	53	63	57	85	71	100	84	80	81	75	60	54	81	79
MROC-BW-0538	Completed		2.TE	BW	1	2	1	2	2	18.2	0	1	0	57	Previous Smoker	Married	Some college, trade or university	Employed full-time	$100,000 or more	White	Not Hispanic or Latino	0	0	53	63	91	100	49	63
MROC-BW-0539	Completed		2.TE	BW	1	1	1	1	1	19.8	0	2	0	42	Previous Smoker	Married	Master/Doctoral degree	Employed part-time	$50,000 - $74,999	White	Not Hispanic or Latino	0	0	79	86	81	100	57	57	100	77	77	68	100	100	100	55	86	100	49	74
MROC-BW-0540	Completed		3.PTRAM	BW	99	2	1	2	2	29.2	0	1	0	59	Never Smoked	Married	Master/Doctoral degree	Employed full-time	$100,000 or more	White	Not Hispanic or Latino	0	0	43	47	100	100	49	77	76	72	91	100	100	100	100	73	100	82	72	91	100
MROC-BW-0541	Completed		6.LD	BW	1	1	1	2	3	26.2	0	3	0	58	Never Smoked	Married	Master/Doctoral degree	Employed full-time	$100,000 or more	White	Not Hispanic or Latino	0	0	58	67	85	60	26	57	60	16	66	56	58	64	85	50	55	67	29	77
MROC-BW-0542	Completed		2.TE	BW	1	2	1	2	3	21.3	0	1	0	62	Never Smoked	Married	Master/Doctoral degree	Homemaker	$100,000 or more	White	Not Hispanic or Latino	0	0	53	50	77	83	0	60	52	68	71	55	85	100	100	52	75	60		91
MROC-BW-0544	Completed		5.DIEP	BW	1	2	1	2	3	30.7	0	1	0	55	Never Smoked	Married	Master/Doctoral degree	Employed full-time	$100,000 or more	White	Not Hispanic or Latino	0	0	38	55	46	100	43	36	70	47	60	58	91	100	100
MROC-BW-0545	Completed		5.DIEP	BW	1	2	2	2	3	28.9	0	3	0	45	Never Smoked	Married	Master/Doctoral degree	Employed full-time	$100,000 or more	White	Not Hispanic or Latino	0	0	53	58	91	83	26	50	46	16	60	52	77	74	91	50	75	57	34	71	70
MROC-BW-0546	Completed		2.TE	BW	1	2	1	1	3	20.4	0	2	0	52	Never Smoked	Married	College, trade or university degree	Employed part-time		White	Not Hispanic or Latino	0	0	100	100	81	100	57	33	36	0	50	56	100	100	100	43	61	46	0	85
MROC-BW-0547	Completed		2.TE	BW	1	2	1	2	2	35.8	0	2	0	49		Married	College, trade or university degree	Homemaker	$100,000 or more	White	Not Hispanic or Latino	0	0	100	100	85	100	72	63
MROC-BW-0548	Completed		Mixed-pure autologous	BW	1	2	1	2	2	23.3	0	2	0	45	Never Smoked	Separated	Master/Doctoral degree	Employed part-time	$50,000 - $74,999	White	Not Hispanic or Latino	0	0	58	63	63	100	63	53	67	53	60	65	100	69	100	69	75	92	77	60	70	50
MROC-BW-0549	Completed		2.TE	BW	1	1	1	2	2	36.7	0	3	0	64	Never Smoked	Divorced	College, trade or university degree	Employed full-time	$75,000 - $99,000	White	Not Hispanic or Latino	0	0	33	34	100	100	34	66	36	0	71		100			59	67	57	43	77
MROC-BW-0550	Completed		2.TE	BW	1	1	1	2	2	28.2	0	3	0	79	Previous Smoker	Widowed	Some high school	Retired	Less than $25,000	White	Not Hispanic or Latino	0	0	58	92	91	100			100	53	91	77	100	100	100
MROC-BW-0551	Completed		2.TE	BW	1	2	1	2	3	37.5	0	3	0	41	Never Smoked	Single, never married	College, trade or university degree	Employed full-time	$50,000 - $74,999	White	Not Hispanic or Latino	0	0	63	53	85	100	52	68	34	24	60	73	100	100	100
MROC-BW-0552	Completed		2.TE	BW	1	1	1	2	2	29.4	0	3	0	59	Never Smoked	Married	Some college, trade or university	Employed full-time	$50,000 - $74,999	White	Not Hispanic or Latino	0	0	43	67	74	100	60	60
MROC-BW-0554	Completed		2.TE	BW	1	1	1	2	3	21	0	3	0	51	Never Smoked	Single, never married	Master/Doctoral degree	Employed full-time	$75,000 - $99,000	White	Hispanic or Latino	0	0	100	92	85	100	65	71	100	54	100	74	100	100	100	100	100	100	100	100		100
MROC-BW-0557	Completed		2.TE	BW	1	1	1	2	1	22.1	0	2	0	42	Never Smoked	Married	Some Master/Doctoral work	Homemaker	$100,000 or more	White	Not Hispanic or Latino	1	1	70	52	74	72	26
MROC-BW-0558	Completed		crossover	BW	1	1	1	2	1	31.4	0	3	1	46	Previous Smoker	Married	College, trade or university degree	Employed full-time	$100,000 or more	White	Hispanic or Latino	0	0	58	60	85	100	54		67	63	77	60	81	100	100	71	67	76	63	81	70
MROC-BW-0559	Completed		5.DIEP	BW	2	1	1	2	3	32.8	0	3	0	64	Never Smoked	Living with significant other	Master/Doctoral degree	Retired	$75,000 - $99,000	White	Not Hispanic or Latino	0	0	28	58	71	83	57	81	92	90	81	91	100	100	100	75	73	79	90	91	70	100
MROC-BW-0560	Completed		2.TE	BW	1	2	1	2	3	21.1	0	3	0	59	Never Smoked	Living with significant other	Master/Doctoral degree	Employed full-time	$100,000 or more	White	Not Hispanic or Latino	0	0	100	100	85	100	52	57	65	47	71	100	100		100	100	86	82	52	77
MROC-BW-0562	Completed	Completed	2.TE	BW	1	2	1	2	1	31.2	0	2	1	37	Never Smoked	Living with significant other	Some college, trade or university	Employed full-time	$50,000 - $74,999	White	Not Hispanic or Latino	0	0	53	57	77	83	39	46
MROC-BW-0565	Completed		5.DIEP	BW	1	2	1	2	2	28.9	0	1	0	52	Never Smoked	Married	College, trade or university degree	Employed full-time	$100,000 or more	White	Not Hispanic or Latino	0	0	63	100	74	100	63		63	63	69	85	100	59	100	73	75	100	63	66	29
MROC-BW-0566	Completed		2.TE	BW	1	2	1	2	1	20.5	0	2	1	36	Previous Smoker	Married	Some college, trade or university	Employed part-time	$50,000 - $74,999	White	Not Hispanic or Latino	0	0	58	55	66	100	39	53	82	43	74	74	85	69	100
MROC-BW-0567	Completed		2.TE	BW	1	1	1	2	2	31.4	0	3	0	50	Never Smoked	Married	College, trade or university degree	Employed full-time	$100,000 or more	White	Not Hispanic or Latino	0	0	48	79	85	100	54	63	55	34	81	58	100	100	100	54	75	60	47	81
MROC-BW-0568	Completed		2.TE	BW	1	1	1	2	2	23.2	0	3	0	49	Never Smoked	Divorced	Master/Doctoral degree	Employed part-time	$75,000 - $99,000	White	Not Hispanic or Latino	0	0	79	92	53	83	72	43	55	52	57	69	100	100	100	62	51	67	49	63
MROC-BW-0569	Completed		5.DIEP	BW	1	2	1	2	2	36.2	0	3	0	56	Previous Smoker	Living with significant other	College, trade or university degree	Unable to work/disabled	$100,000 or more	White	Not Hispanic or Latino	0	0	53	55	57	60	43		52	28	57	77	100	69	100	50	35	50	39	57	70
MROC-BW-0570	Completed		2.TE	BW	1	1	1	2	1	42	0	3	0	61	Never Smoked	Single, never married	College, trade or university degree	Unemployed/seeking employment	$50,000 - $74,999	White	Not Hispanic or Latino	0	0	53	63	80	46	54	66
MROC-BW-0571	Completed		2.TE	BW	1	1	1	2	2	19.4	0	3	0	57	Never Smoked	Married	College, trade or university degree	Employed full-time	$100,000 or more	White	Not Hispanic or Latino	0	0	48	70	100	83	63	66	58	49	68	100	100	100	100	85	100	100	57	81
MROC-BW-0572	Completed		2.TE	BW	1	1	1	2	3	23.4	0	1	0	61	Never Smoked	Married	Master/Doctoral degree	Employed full-time	$100,000 or more	White	Not Hispanic or Latino	0	0	53	60	71	83	43		58	39	53	69	85	100	91	54	55	73	32	66
MROC-BW-0573	Completed		2.TE	BW	1	2	1	2	2	35.4	0	3	1	54	Previous Smoker	Single, never married	College, trade or university degree	Employed full-time	Less than $25,000	White	Not Hispanic or Latino	0	0	38	58	100	100	0	66	82		81	71	91	100	100	69	51	73		91
MROC-BW-0574	Completed		3.PTRAM	BW	1	1	1	2	2	27.9	0	3	0	40	Previous Smoker	Married	College, trade or university degree	Employed full-time	$100,000 or more	White	Not Hispanic or Latino	0	0	48	63	85	83	41	57	76	50	81	77	100	100	91	81	100	82	54	100	89	89
MROC-BW-0577	Completed		5.DIEP	BW	2	1	1	2	3	29.3	0	1	0	53	Previous Smoker	Married	Some college, trade or university	Employed full-time	$100,000 or more	White	Not Hispanic or Latino	0	0	0	48	57	83	0		67	54	71	91	100	100	100	69	75	70	54	81	89
MROC-BW-0578	Completed		2.TE	BW	1	2	2	1	3	21	0	3	0	27	Never Smoked	Living with significant other	College, trade or university degree	Employed full-time	$25,000 - $49,999	White	Not Hispanic or Latino	0	0	63	65	91	100	60	39	63	72	68	100	100	100	100	100	100	100		91
MROC-BW-0579	Completed		5.DIEP	BW	2	1	1	2	3	25.6	1	1	0	40	Never Smoked	Divorced	College, trade or university degree	Employed full-time	$50,000 - $74,999	White	Not Hispanic or Latino	0	0	53	43	100	60	29	74	67	60	85	91	91	100	100	57	75	63	63	91	59	67
MROC-BW-0582	Completed		2.TE	BW	1	1	1	2	1	28.8	0	2	1	64	Never Smoked	Married	Some Master/Doctoral work	Other	Less than $25,000		Not Hispanic or Latino	0	0	53	53	91	83	45	50	30	29	66	40	55	31	47	16
MROC-BW-0584	Completed		2.TE	BW	1	1	1	1	2	21.9	0	3	1	46	Previous Smoker	Married	Master/Doctoral degree	Employed full-time	$100,000 or more	White	Not Hispanic or Latino	0	0	63	70	68	83	52	46
MROC-BW-0585	Completed		2.TE	BW	1	1	1	2	2	26.2	0	3	0	46	Never Smoked	Divorced	Master/Doctoral degree	Employed full-time	$50,000 - $74,999	White	Not Hispanic or Latino	0	0	43	55	71	100	49	60	50	32	74	53	77	100	100	64	67	67	49	91		50
MROC-BW-0586	Completed		2.TE	BW	1	1	1	2	3	29.9	0	3	0	51	Never Smoked	Married	Master/Doctoral degree	Employed full-time	$100,000 or more	White	Not Hispanic or Latino	0	0	48	67	66	83	40	53	67	35	60	59	77	100	100	54	61	63	29	60
MROC-BW-0587	Completed		2.TE	BW	1	2	2	1	3	19.3	0	3	0	27	Never Smoked	Married	Master/Doctoral degree	Employed full-time	$25,000 - $49,999	White	Not Hispanic or Latino	0	0	100	100	100	100	100	60	100		50	100	100	100	100
MROC-BW-0588	Completed		2.TE	BW	1	2	1	1	3	21.2	0	3	0	27	Never Smoked	Single, never married	College, trade or university degree	Employed full-time	$25,000 - $49,999	White	Not Hispanic or Latino	0	0	58	86	100	100	90
MROC-BW-0589	Completed		2.TE	BW	1	2	1	2	2	20.6	0	3	0	64	Never Smoked	Married	College, trade or university degree	Retired	$100,000 or more	White	Not Hispanic or Latino	0	0	100	100	91	100	69	74	100	50	81	91	100	100	100	100	100	100		100
MROC-BW-0590	Completed		5.DIEP	BW	1	2	1	2	2	32.2	0	3	0	58	Never Smoked	Married	College, trade or university degree	Employed full-time	$50,000 - $74,999	Black or African American	Not Hispanic or Latino	0	0	79	92	77	100	77	50	76	56	46	58	71	79	85
MROC-BW-0591	Completed		2.TE	BW	1	1	1	1	2	23.4	0	3	0	56	Never Smoked	Married	College, trade or university degree	Employed full-time	$100,000 or more	White	Not Hispanic or Latino	0	0	48	65	74	100	57	33	63	60	57	69	91	100	100
MROC-BW-0592	Completed		Mixed-pure autologous	BW	1	2	1	2	2	33.6	0	3	0	56	Never Smoked	Married	High school diploma	Employed part-time		American Indian/Alaska Native	Not Hispanic or Latino	0	0	53	63	100	83	49	100	100	63	100	78	91	100	100
MROC-BW-0594	Completed		2.TE	BW	1	2	1	2	2	26	0	3	0	35	Never Smoked	Married	College, trade or university degree	Other	$50,000 - $74,999	White	Not Hispanic or Latino	0	0	79	65	81	100	63	63
MROC-BW-0595	Completed		2.TE	BW	1	2	1	2	1	37.1	0	2	1	33	Yes	Living with significant other	Some college, trade or university	Employed full-time	$50,000 - $74,999	White	Not Hispanic or Latino	0	0	43	60	66	83	47	67	50	43	66	50	51	91	100
MROC-BW-0596	Completed		2.TE	BW	1	1	1	2	2	19.9	0	3	0	40	Previous Smoker	Married	College, trade or university degree	Homemaker	$100,000 or more	White	Not Hispanic or Latino	0	0	79	92	100	100	57	74	100	65	81	91	100	100	100	91	100	100	64	100		100
MROC-BW-0598	Completed		2.TE	BW	1	2	2	2	3	28.5	0	3	0	57	Never Smoked	Married	College, trade or university degree	Employed full-time	$75,000 - $99,000	White	Not Hispanic or Latino	1	1	38	82	85	83	49	63	73	43	66	59	91	100	100	49	61	63	53	74		45
MROC-BW-0600	Completed		2.TE	BW	1	1	1	2	2	26.4	0	3	1	61	Previous Smoker	Married	College, trade or university degree	Retired	$100,000 or more	White	Not Hispanic or Latino	0	0	48	63	74	83	57	70	70	52	68	47	81	100	70	64	35	92	41	77
MROC-BW-0601	Completed		2.TE	BW	1	1	1	2	1	29.2	0	1	0	64	Never Smoked	Married	College, trade or university degree	Retired	$100,000 or more	White	Not Hispanic or Latino	0	0	58	63	100	100	65	66	79	77	50	80	100	100	100
MROC-BW-0602	Completed		2.TE	BW	1	2	1	2	2	34.4	0	3	0	45	Previous Smoker	Married	High school diploma	Employed full-time	$50,000 - $74,999	White	Not Hispanic or Latino	0	0	43	47	91	100	29	66	50	37	53	80	100	100	100	59	100	41	16	85
MROC-BW-0604	Completed		2.TE	BW	1	2	2	1	3	22.1	0	3	0	46	Never Smoked	Married	Master/Doctoral degree	Homemaker	$100,000 or more	White	Not Hispanic or Latino	0	0	79	100	91	100	52	63	82	45	91	62	100	100	100	91	100	92	54	91
MROC-BW-0605	Completed		2.TE	BW	1	1	1	2	2	30.7	0	2	1	48	Previous Smoker	Married	Master/Doctoral degree	Homemaker	$100,000 or more	White	Not Hispanic or Latino	0	0	53	100	100	100	63	68	65	67	85		91		100	42	67	43	37	74
MROC-BW-0607	Completed		2.TE	BW	1	1	1	2	1	29.2	0	2	0	43	Never Smoked	Married	Master/Doctoral degree	Employed full-time	$100,000 or more	White	Not Hispanic or Latino	0	0	33	63	100	100	22		52	22	68	53	81	64	100	27	67	67	16	66
MROC-BW-0608	Completed		2.TE	BW	1	1	1	2	1	36.5	0	2	1	27	Never Smoked	Married	College, trade or university degree	Unemployed/seeking employment	$50,000 - $74,999	White	Not Hispanic or Latino	0	0	0	30	60	83	34	31	32	0	46	47	100	100	100	0	43	0	0	43
MROC-BW-0609	Completed		2.TE	BW	1	1	1	2	2	28.8	0	3	1	54	Never Smoked	Living with significant other	Master/Doctoral degree	Employed full-time	$50,000 - $74,999	White	Not Hispanic or Latino	0	0	100	100	85	100	83	63
MROC-BW-0610	Completed		1.DTI	BW	1	2	1	2	2	25.4	0	3	0	49	Never Smoked	Married	College, trade or university degree	Employed full-time	$75,000 - $99,000	White	Not Hispanic or Latino	0	0	53	67	71	72	57	33	55	31	53	65	81	100	70	81	100	65	43	63		35
MROC-BW-0611	Completed		2.TE	BW	1	1	1	2	2	26.8	0	3	0	75	Previous Smoker	Married	College, trade or university degree	Other	$75,000 - $99,000	White	Not Hispanic or Latino	0	0	58	86	100	100	57	60
MROC-BW-0612	Completed		2.TE	BW	1	1	1	2	1	23.1	0	2	0	48	Never Smoked	Married	Master/Doctoral degree	Homemaker	$100,000 or more	White	Not Hispanic or Latino	0	0	63	57	77	100	63	68	65	45	66	65	100	79	100
MROC-BW-0613	Completed		2.TE	BW	1	1	1	2	2	40.4	0	3	0	70	Never Smoked	Widowed	College, trade or university degree	Employed full-time	$25,000 - $49,999	White	Not Hispanic or Latino	1	1	43	60	100	83	24	71	65	36	77	65	85	100	100
MROC-BW-0614	Completed		2.TE	BW	1	2	1	2	2	23.3	0	3	1	40	Previous Smoker	Living with significant other	Some college, trade or university	Employed full-time	$25,000 - $49,999	White	Not Hispanic or Latino	0	0	63	92	91	72	45	46	70	45	68	85	100	100	100
MROC-BW-0615	Completed		2.TE	BW	1	2	1	2	2	20.8	0	3	1	30	Never Smoked	Married	College, trade or university degree	Employed full-time	$100,000 or more	White	Not Hispanic or Latino	0	0	58	79	81	72	72	39	36	16	66	100	100	84	100
MROC-BW-0616	Completed		5.DIEP	BW	1	1	1	2	2	27.4	0	3	0	34	Never Smoked	Married	Master/Doctoral degree	Employed full-time	$100,000 or more	White	Not Hispanic or Latino	0	0	63	65	74	83	49	60	63	39	77	91	100	100	100	85	100	73	67	91	89	100
MROC-BW-0617	Completed		2.TE	BW	1	1	1	1	2	19.6	0	3	0	50	Previous Smoker	Living with significant other	Some Master/Doctoral work	Employed full-time	$100,000 or more	White	Not Hispanic or Latino	0	0	79	86	74	100	67	74	70	63	91	100	100	100	100
MROC-BW-0618	Completed		2.TE	BW	1	2	1	2	2	31.5	0	2	1	33	Yes	Divorced	College, trade or university degree	Employed full-time	$75,000 - $99,000	White	Not Hispanic or Latino	0	0	63	100	81	100	59	41
MROC-BW-0619	Completed		2.TE	BW	1	1	1	1	3	19.7	0	1	0	34	Never Smoked	Married	Master/Doctoral degree	Employed full-time	$100,000 or more	White	Not Hispanic or Latino	0	0	79	73	91	100	63	53	82	60	68	48	66	100	100	73	100	86	63	77
MROC-BW-0620	Completed		2.TE	BW	1	2	1	2	2	17.9	0	3	0	50	Never Smoked	Married	College, trade or university degree	Employed full-time	$100,000 or more	White	Not Hispanic or Latino	0	0	58	52	74	100	43	60	50	43	68	91	100	100	100
MROC-BW-0622	Completed		Mixed-pure autologous	BW	1	2	1	2	2	20.4	0	3	0	42	Never Smoked	Married	Master/Doctoral degree	Homemaker	$100,000 or more	White	Not Hispanic or Latino	0	0	79	100	68	83	90	57	63	67	63	91	100	100	100	59	61	73	67	68	89
MROC-BW-0623	Completed		2.TE	BW	1	2	2	2	3	26.6	0	3	0	50	Never Smoked	Married	Some Master/Doctoral work	Employed full-time	$100,000 or more	White	Not Hispanic or Latino	0	0	58	63	85	83	45	46	70	63	63	91	100	100	100
MROC-BW-0625	Completed		2.TE	BW	1	1	1	2	2	24.6	0	2	1	57	Never Smoked	Married	Master/Doctoral degree	Employed part-time	$100,000 or more	White	Not Hispanic or Latino	0	0	79	100	81	100	63		82	72	85	46	45	100	100
MROC-BW-0626	Completed		5.DIEP	BW	1	1	1	2	2	25.9	0	3	0	63	Previous Smoker	Single, never married	Master/Doctoral degree	Retired	$50,000 - $74,999	White	Not Hispanic or Latino	0	0	63	73	81	100	50	63	79	63	81	80	85	100	100	100	100	76	77	91	89	100
MROC-BW-0628	Completed		2.TE	BW	1	2	1	2	1	19	0	2	1	47	Never Smoked	Married	College, trade or university degree	Other	$100,000 or more	White	Not Hispanic or Latino	0	0	100	73	100	83	77	46	55	41	63	91	100	100	100
MROC-BW-0629	Completed		2.TE	BW	1	1	1	2	2	27.3	0	3	0	72	Previous Smoker	Married	Master/Doctoral degree	Retired	$100,000 or more	White	Not Hispanic or Latino	0	0	63	73	85	83	57	63	73	47	80	100	100	100	100	36	61	76	52	77
MROC-BW-0630	Completed		2.TE	BW	1	2	2	1	3	22	0	3	0	37	Never Smoked	Single, never married	Master/Doctoral degree	Employed full-time	$100,000 or more	White	Not Hispanic or Latino	0	0	100	67	100	100	83	53	53	34	53	60	100	100	100
MROC-GA-0002	Completed	Completed	3.PTRAM	GA	1	1	1	2	2	30.3	0	2	1	50	Never Smoked	Divorced	College, trade or university degree	Employed part-time	Less than $25,000	Black or African American	Not Hispanic or Latino	0	0	63	50	57	72	34	68	41	32	46	100	100	100	100	75	100	42	34	39	59
MROC-GA-0003	Completed	Completed	3.PTRAM	GA	1	1	1	2	2	27.8	0	3	0	47	Never Smoked	Married	College, trade or university degree	Employed full-time	$100,000 or more	White	Not Hispanic or Latino	0	0	63	65	91	100	60	60	67	52	100	100	100	100	100	73	100	100	47	85	89	89
MROC-GA-0004	Completed	Completed	3.PTRAM	GA	1	1	1	2	2	26.9	0	3	1	54	Never Smoked	Married	College, trade or university degree	Employed full-time	$75,000 - $99,000	White	Hispanic or Latino	0	0	100	100	100	100	39	100	100	71	100	100	100	100	100	100	100	100	100	100	100	89	81	100	100	53	71	100
MROC-GA-0005	Completed	Completed	3.PTRAM	GA	1	2	1	2	2	37.8	0	3	1	50	Never Smoked	Divorced	Master/Doctoral degree	Employed full-time	$50,000 - $74,999	White	Not Hispanic or Latino	0	0	53	58	81	100	43	77															75	67	57	47	81
MROC-GA-0008	Completed	Completed	3.PTRAM	GA	1	1	1	2	2	18.9	0	3	0	43	Never Smoked	Married	College, trade or university degree	Homemaker	$75,000 - $99,000	White	Not Hispanic or Latino	0	0	100	76	91	83	63	68	73	57	81	85	100	100	100	73	75	100	60	74	100	81
MROC-GA-0009	Completed	Completed	3.PTRAM	GA	1	1	1	2	2	24.2	0	2	1	65	Never Smoked	Married	Master/Doctoral degree	Employed full-time	$100,000 or more	White	Not Hispanic or Latino	0	0	58	76	81	100	90	74
MROC-GA-0011	Completed		2.TE	GA	1	2	1	2	2	19	0	3	1	56	Never Smoked	Married	College, trade or university degree	Homemaker	$100,000 or more	White	Not Hispanic or Latino	0	0	53	82	66	83	67	53
MROC-GA-0012	Completed	Completed	6.LD	GA	1	1	1	2	2	29.1	1	2	1	60	Never Smoked	Married	Master/Doctoral degree	Homemaker	$25,000 - $49,999	White	Not Hispanic or Latino	0	0	63	79	81	60	57	60	82	54	60	58	100	100	100	58	39	92	22	66			50	67	86	83	91
MROC-GA-0014	Completed	Completed	2.TE	GA	1	2	2	1	3	23.9	0	3	0	34	Never Smoked	Married	Some Master/Doctoral work	Unemployed/seeking employment	$100,000 or more	White	Not Hispanic or Latino	0	0	58	73	100	83	54	39
MROC-GA-0017	Completed	Completed	3.PTRAM	GA	2	1	1	2	3	45.4	0	3	0	53	Never Smoked	Divorced	High school diploma	Employed full-time	Less than $25,000	Black or African American	Not Hispanic or Latino	0	0	0	60	77	100	0	57	67	22	50	100	100	100	100	100	100	100	100	57	70	100	71	100	100	100	71	100
MROC-GA-0018	Completed	Completed	3.PTRAM	GA	1	1	1	2	2	36.8	1	3	0	60	Previous Smoker	Divorced	College, trade or university degree	Employed full-time	$25,000 - $49,999	White	Not Hispanic or Latino	0	0	28	60	100	83	52	60								41	55	53	49	91	89
MROC-GA-0019	Completed	Completed	3.PTRAM	GA	1	1	1	2	2	21.5	0	2	1	45	Previous Smoker	Married	Some college, trade or university	Employed full-time	$100,000 or more	White	Not Hispanic or Latino	0	0	58	49	74	0	87	77								81	100	100	63	77	70		65	51	73	52	66	79
MROC-GA-0021	Completed	Completed	2.TE	GA	1	1	1	2	3	30.1	1	3	0	72	Never Smoked	Married	Some college, trade or university	Retired	$50,000 - $74,999	White	Not Hispanic or Latino	0	0	53	76	60	83	47	53	100	100	68	77	81	100	100	100	100	100	100	100		100	67	75	86	63	71
MROC-GA-0022	Completed	Completed	2.TE	GA	1	2	1	3	2	21	0	3	0	38	Yes	Married	High school diploma	Employed full-time	$25,000 - $49,999	White	Not Hispanic or Latino	0	0	53	45	91	100	41	66
MROC-GA-0023	Completed	Completed	3.PTRAM	GA	1	1	1	2	2	26.3	0	2	1	69	Previous Smoker	Married	College, trade or university degree	Retired	$75,000 - $99,000	White	Not Hispanic or Latino	0	0	58	63	74	83	0	85	73	50	100	100	77	100	100	57	75	86	72	74	79		81	75	100	83	81	89
MROC-GA-0024	Completed		3.PTRAM	GA	1	2	1	2	2	33.7	1	3	0	71	Never Smoked	Widowed	Some college, trade or university	Retired	$25,000 - $49,999	White	Not Hispanic or Latino	0	0	70	82	100	83	22	85	76	100	74	58	91	100	100
MROC-GA-0025	Completed	Completed	3.PTRAM	GA	1	1	1	2	2	36.1	1	3	1	49	Never Smoked	Married	Some college, trade or university	Employed full-time	$100,000 or more	White	Not Hispanic or Latino	0	0	53	60	85	100	57	68	53	41	74	77	81	100	100	69	86	76	49	85	79		71	67	92	43	91	89
MROC-GA-0026	Completed	Completed	2.TE	GA	1	1	1	2	2	33.3	0	3	0	67	Never Smoked	Married	Some college, trade or university	Employed full-time	$100,000 or more	White	Not Hispanic or Latino	1	1	53	60	50	72	47	68	63	49	77	100	100	100	100	75	100	92	83	74			100	100	100	100	100
MROC-GA-0027	Completed	Completed	3.PTRAM	GA	1	2	1	2	2	24.8	0	3	0	63	Never Smoked	Married	Master/Doctoral degree	Retired	$100,000 or more	White	Not Hispanic or Latino	0	0	48	41	74	83	45	77	42	34	77	69	91	100	100	49	75	52	45	91	47		55	55	49	41	77	47
MROC-GA-0028	Completed	Completed	3.PTRAM	GA	1	1	1	2	2	31.6	0	2	1	49	Never Smoked	Married	College, trade or university degree	Employed full-time	$25,000 - $49,999	White	Not Hispanic or Latino	0	0	53	58	85	83	43	50	63	64	68	100	100	100	100	81	86	73	55	74	79		48	51	42	26	77	70
MROC-GA-0029	Completed	Completed	2.TE	GA	1	2	1	2	2	27.5	0	2	1	41	Never Smoked	Married	College, trade or university degree	Employed full-time	$100,000 or more	White	Not Hispanic or Latino	0	0	58	52	81	100	49	57	19	16	66	77	100	100	100	25	61	33	29	68
MROC-GA-0030	Completed	Completed	3.PTRAM	GA	1	1	1	2	2	30.9	0	3	0	51	Never Smoked	Married	Some Master/Doctoral work	Employed full-time	$75,000 - $99,000	White	Not Hispanic or Latino	0	0	38	70	60	100	56	63	76	65	68	100	91	100	91	54	75	79	50	77	59	55
MROC-GA-0031	Completed	Completed	2.TE	GA	1	2	1	2	2	24.3	0	3	1	51	Yes	Married	College, trade or university degree	Employed full-time	$25,000 - $49,999	White	Not Hispanic or Latino	0	0	43	58	74	83	63	66	47	54	81	74	100	100	100	55	75	60	52	71			61	100	65	57	77
MROC-GA-0115	Completed	Completed	3.PTRAM	GA	1	1	1	2	2	46.6	0	3	1	57	Previous Smoker	Married	College, trade or university degree	Unable to work/disabled	$50,000 - $74,999	White	Not Hispanic or Latino	0	0	33	41	91	72	43	81	73	77	100	91	91	100	100	85	55	100	83	100	100	100	54	47	100	100	63	100
MROC-GU-0001	Completed	Completed	2.TE	GU	1	2	1	2	1	22.5	0	2	1	37	Never Smoked	Married	Master/Doctoral degree	Employed full-time	$100,000 or more	White	Not Hispanic or Latino	0	0	100	100	91	100	90	68	100	60	85	80	64	100	100	65	75	92	72	100			75	100	100	67	100
MROC-GU-0002	Completed	Completed	2.TE	GU	1	2	1	1	2	19.7	0	3	0	31	Never Smoked	Living with significant other	College, trade or university degree	Employed full-time		White	Hispanic or Latino	0	0	100	100	71	83	63	60	82	38	81	64	60	100	100								61	67	79	49	74
MROC-GU-0005	Completed	Completed	2.TE	GU	1	1	1	2	2	19.6	0	3	0	53	Never Smoked	Married	College, trade or university degree	Employed part-time	$100,000 or more	White	Not Hispanic or Latino	0	0	100	86	100	100	100	53	67	47	81	80	69	100	100	46	47	58	45	74		50	35	51	76	54	81
MROC-GU-0007	Completed	Completed	2.TE	GU	1	2	1	3	1	20.8	0	2	1	42	Never Smoked	Married	Master/Doctoral degree	Employed full-time	$100,000 or more	White	Not Hispanic or Latino	0	0	48	43	66	100	34	39	48	16	63	56	100	91	100								50	67	55	22	60
MROC-GU-0008	Completed	Completed	2.TE	GU	1	2	2	1	3	22.3	0	3	0	60	Previous Smoker	Married	Some college, trade or university	Employed part-time	$25,000 - $49,999	White	Not Hispanic or Latino	1	1	58	63	68	60	37	53								41	55	70	48	71
MROC-GU-0009	Completed	Completed	2.TE	GU	1	1	1	2	2	23.9	0	3	0	54	Never Smoked	Married	Master/Doctoral degree	Employed full-time	$100,000 or more	Asian	Not Hispanic or Latino	0	0	58	73	68	100	54	60	79	47	77	56	85	91	100								65	100	100	60	57
MROC-GU-0010	Completed	Completed	2.TE	GU	1	2	1	1	1	23.9	0	2	1	46	Previous Smoker	Married	Master/Doctoral degree	Employed full-time	$100,000 or more	White	Not Hispanic or Latino	0	0	100	100	60	100	57	39	79	45	68	64	85	100	100	67	75	65	41	66			32	39	36	34	66
MROC-GU-0011	Completed	Completed	2.TE	GU	1	2	2	1	3	20.6	0	3	0	34	Never Smoked	Single, never married	College, trade or university degree	Employed full-time	$100,000 or more	White	Not Hispanic or Latino	0	0	100	63	85	83	45		65	57	81	79	100	100	100
MROC-GU-0012	Completed	Completed	2.TE	GU	1	1	1	1	1	23	0	2	1	49	Never Smoked	Married	College, trade or university degree	Employed full-time	$100,000 or more	White	Not Hispanic or Latino	0	0	100	76	81	83	63	60	60	34	71	50	51	100	100	54	55	60	32	63			39	55	57	34	63
MROC-GU-0014	Completed	Completed	2.TE	GU	1	2	1	1	1	20.4	0	2	1	39	Never Smoked	Single, never married	College, trade or university degree	Employed full-time	$100,000 or more	White	Not Hispanic or Latino	0	0	100	92	74	100	83	74								62	43	55	39	63			67	100	53	39	81
MROC-GU-0015	Completed	Completed	2.TE	GU	1	2	1	1	1	19.6	0	2	1	45	Never Smoked	Married	Some Master/Doctoral work	Homemaker	$100,000 or more	White	Not Hispanic or Latino	1	1	58	63	74	83	54	60
MROC-GU-0016	Completed	Completed	2.TE	GU	1	2	1	1	2	20.7	0	3	0	48	Never Smoked	Married	Master/Doctoral degree	Employed part-time	$75,000 - $99,000	White	Not Hispanic or Latino	1	1	100	100	85	100	67	68	48	43	80	58	91	100	100	61	61	100	54	71			55	67	100	60	91
MROC-GU-0017	Completed	Completed	2.TE	GU	1	1	1	2	2	25.5	0	3	0	45	Previous Smoker	Divorced	College, trade or university degree	Employed full-time	$75,000 - $99,000	White	Not Hispanic or Latino	0	0	100	65	81	100	63	57	63	40	57	59	74	100	100	52	75	67	45	57		67	54	86	70	45	60
MROC-GU-0018	Completed	Completed	2.TE	GU	1	2	1	1	2	18.7	0	3	0	65	Never Smoked	Married	Master/Doctoral degree	Employed full-time	$100,000 or more	White	Not Hispanic or Latino	0	0	100	82	91	100	63	50	58	25	43	71	91	100	100	78	86	82	64	74			71	75	100	64	85
MROC-GU-0019	Completed	Completed	2.TE	GU	1	2	1	1	2	21.9	0	3	1	45	Never Smoked	Married	Master/Doctoral degree	Homemaker	$100,000 or more	White	Not Hispanic or Latino	0	0	53	65	85	60	0	43	32	16	43	65	66	100	100	78	67	65	26	77			64	75	55	22	74
MROC-GU-0020	Completed	Completed	2.TE	GU	1	2	1	1	2	18.8	0	3	1	54	Never Smoked	Married	College, trade or university degree	Employed full-time	$100,000 or more	White	Not Hispanic or Latino	1	1	58	73	100	83	77	60	42	16	66	100	100	36	100	69	75	57	39	100			73	86	63	63	100
MROC-GU-0021	Completed	Completed	2.TE	GU	1	2	1	1	2	24.6	0	3	0	28	Never Smoked	Single, never married	College, trade or university degree	Employed full-time	$25,000 - $49,999	White	Not Hispanic or Latino	0	0	58	53	57	100	47									48	67	58	63	68
MROC-GU-0022	Completed	Completed	2.TE	GU	1	2	1	2	2	25.7	0	3	1	40	Never Smoked	Married	College, trade or university degree	Employed full-time	$100,000 or more	White	Not Hispanic or Latino	1	1	100	100	81	83	77	57								73	55	100	83	57		74	73	75	92	57	74
MROC-GU-0023	Completed	Completed	5.DIEP	GU	1	2	2	2	3	26.6	0	3	0	38	Previous Smoker	Single, never married	Master/Doctoral degree	Employed full-time	$50,000 - $74,999	White	Not Hispanic or Latino	0	0	53	63	81	83	53	39	41	16	63	91	100	100	100	58	51	52	47	63	70	61	85	100	70	47	74	79
MROC-GU-0024	Completed	Completed	2.TE	GU	1	1	1	2	1	21.6	0	3	1	41	Never Smoked	Single, never married	Master/Doctoral degree	Employed full-time	$100,000 or more	White	Not Hispanic or Latino	0	0	70	63	74	100	63	57	53	34	63	80	100	100	100	33	51	50	47	66			67	67	63	54	66
MROC-GU-0025	Completed	Completed	2.TE	GU	1	2	1	2	3	19.5	0	2	0	44	Never Smoked	Married	College, trade or university degree	Other	Less than $25,000	Black or African American	Not Hispanic or Latino	0	0	70	63	65	100	45									39	55	64	41	46
MROC-GU-0026	Completed	Completed	2.TE	GU	1	1	2	2	2	27.4	0	3	0	43	Never Smoked	Single, never married	Some Master/Doctoral work	Other	$25,000 - $49,999	Black or African American	Not Hispanic or Latino	0	0	70	100	84	100	53	71	79	56	71	54	56	51	100	75	55	100	72	68		61
MROC-GU-0027	Completed	Completed	2.TE	GU	1	2	2	1	2	23	0	3	0	42		Married	Master/Doctoral degree	Employed full-time	$100,000 or more	White	Not Hispanic or Latino	0	0	79	82	85	83	63	60	65	61	63	64	100	100	100	81	75	100	77	63			58	61	92	60	91
MROC-GU-0028	Completed	Completed	2.TE	GU	1	2	1	1	2	23.7	0	3	0	44	Never Smoked	Married	College, trade or university degree	Employed full-time	$100,000 or more	White	Not Hispanic or Latino	0	0	100	67	85	100	90									75	67	100	67	100			73	75	100	57	91
MROC-GU-0029	Completed	Completed	4.MS-FTRAM	GU	1	1	2	2	3	39.1	0	3	0	53	Never Smoked	Married	Master/Doctoral degree	Employed full-time	$100,000 or more	White	Not Hispanic or Latino	0	0	48	100	71	100	34		92	63	85	65	100	100	100	59	67	100	38	85	21		59	67	100	39	85	21
MROC-GU-0030	Completed	Completed	2.TE	GU	1	2	1	2	1	28	0	2	1	49	Never Smoked	Married	College, trade or university degree	Employed full-time		White	Hispanic or Latino	0	0	53	47	50	83	47	50	58	56	50	100	100	100	100	61	75	49	47	50			52	75	52	63	50
MROC-GU-0031	Completed	Completed	2.TE	GU	1	2	1	1	3	22.3	0	3	0	45	Never Smoked	Widowed	College, trade or university degree	Employed full-time	$75,000 - $99,000	White	Not Hispanic or Latino	0	0	100	92	66	83	90	21								100	75	100	83	85
MROC-GU-0032	Completed	Completed	2.TE	GU	1	2	2	1	3	19.3	0	3	0	36		Single, never married	Master/Doctoral degree	Employed full-time	$100,000 or more	White	Not Hispanic or Latino	0	0	58	52	81	100	49	39	82	100	63	100	100	100	100	100	100	100	100	74			100	100	100	83	81
MROC-GU-0033	Completed	Completed	2.TE	GU	1	2	2	1	3	21.3	0	3	0	40	Never Smoked	Married	Master/Doctoral degree	Employed full-time	$100,000 or more	Black or African American	Not Hispanic or Latino	0	0	43	60	85	100	60									78	100	73	63	85
MROC-GU-0034	Completed	Completed	2.TE	GU	1	2	1	1	2	20.8	0	3	1	47	Never Smoked	Divorced	Master/Doctoral degree	Employed full-time	$50,000 - $74,999	White	Not Hispanic or Latino	0	0	100	82	74	83	74	63	58	43	68	74	91	100	100	62	55	73	63	71			46	35	50	39	60
MROC-GU-0035	Completed	Completed	2.TE	GU	1	1	1	2	1	28.8	0	2	1	42	Previous Smoker	Married	High school diploma	Employed full-time	$50,000 - $74,999	Black or African American	Not Hispanic or Latino	1	1	58	43	46	100	34	39												66
MROC-GU-0036	Completed	Completed	2.TE	GU	1	1	1	2	1	39.9	1	2	1	45	Never Smoked	Married	Master/Doctoral degree	Employed full-time	$100,000 or more	White	Not Hispanic or Latino	1	1	48	63	100	46	54		82		91	48	100	100	100	44		100	47	74
MROC-GU-0037	Completed	Completed	crossover	GU	1	2	1	2	2	26.5	0	2	0	44	Never Smoked	Married	Some Master/Doctoral work	Employed full-time	$100,000 or more	Black or African American	Not Hispanic or Latino	0	0	28	40	68	72	43		58	47	66	62	100	100	100	65	86	86	83	85	89		69	75	79	72	74	89
MROC-GU-0039	Completed	Completed	2.TE	GU	1	1	1	1	1	25.9	0	2	1	56	Previous Smoker	Divorced	Master/Doctoral degree	Unemployed/seeking employment	$100,000 or more	White	Not Hispanic or Latino	0	0	0	70	100	100	54	68	76	79	68	54	91	59	100	45	75	73	38	53			50	86	92	60	68
MROC-GU-0040	Completed	Completed	2.TE	GU	1	1	1	2	3	30.1	0	2	0	42	Never Smoked	Single, never married	Master/Doctoral degree	Employed full-time	$100,000 or more	White	Not Hispanic or Latino	0	0	58	86	100	100	63	60								64	86	58	43	85			62	100	92	77	91
MROC-GU-0041	Completed	Completed	2.TE	GU	1	2	1	1	2	24	0	3	0	61	Previous Smoker	Married	High school diploma	Employed part-time	$75,000 - $99,000	White	Not Hispanic or Latino	0	0	63	76	100	100	54	63	100	52	77	80	100	100	100	69	67	86	52	100			71	75	92	47	100
MROC-GU-0042	Completed	Completed	2.TE	GU	1	2	1	2	2	25.1	0	2	0	39	Never Smoked	Married	Some Master/Doctoral work	Employed full-time	$100,000 or more	White	Not Hispanic or Latino	0	0	58	63	85	100	63																67	75	100	69	100
MROC-GU-0044	Completed	Completed	2.TE	GU	1	2	1	1	2	23.8	0	3	0	50	Never Smoked	Married	Some Master/Doctoral work	Student	$100,000 or more	White	Not Hispanic or Latino	0	0	100	100	100	100	100	91	82	90	91	56	62	100	100	81	75	100	100	91			61	75	100	100	81
MROC-GU-0046	Completed	Completed	2.TE	GU	1	2	1	1	2	21.8	0	1	0	53	Never Smoked	Married	College, trade or university degree	Employed full-time	$100,000 or more	White	Not Hispanic or Latino	0	0	53	37	85	100	34	57	55	39	63	58	77	91	85	67	100	70	45	77
MROC-GU-0047	Completed	Completed	2.TE	GU	1	2	2	2	3	19.7	0	3	0	29	Never Smoked	Married	College, trade or university degree	Employed part-time	$100,000 or more	White	Not Hispanic or Latino	0	0	100	100	100	83	90	66	100	57	85	100	91	100	100	85	100	100	67	85			100	100	100	77	100
MROC-GU-0050	Completed	Completed	2.TE	GU	1	1	1	2	2	21.6	0	3	0	47	Never Smoked	Married	Some college, trade or university	Employed full-time	$25,000 - $49,999	White	Not Hispanic or Latino	0	0	70	100	100	100	52	68	100	77	100	100	100	100	100	62	75	92	63	85			73	75	92	54	84
MROC-GU-0052	Completed	Completed	2.TE	GU	1	2	1	2	2	21	0	3	0	40	Never Smoked	Married	Master/Doctoral degree	Employed full-time	$100,000 or more	White	Not Hispanic or Latino	0	0	63	100	74	100	60	77								78	75	65	49	100		61
MROC-GU-0053	Completed	Completed	2.TE	GU	1	1	1	1	2	20.5	0	3	0	50	Previous Smoker	Married	College, trade or university degree	Employed full-time	$100,000 or more	White	Not Hispanic or Latino	1	1	53	57	85	100	52				68	100	100	100	100					66
MROC-GU-0054	Completed	Completed	2.TE	GU	1	2	1	2	2	22.9	0	3	1	46	Previous Smoker	Divorced	Master/Doctoral degree	Employed full-time	$75,000 - $99,000	White	Not Hispanic or Latino	0	0	48	48	85	83	34	50	33	0		62	100	100	85	46	61	43	24	71			37	61	48	29	68
MROC-GU-0055	Completed	Completed	2.TE	GU	1	2	2	2	3	18.3	0	3	0	34	Never Smoked	Divorced	Master/Doctoral degree	Employed full-time	$75,000 - $99,000	White	Not Hispanic or Latino	0	0	63	70	100	83	65	53	40	26	73	91	85	100	100	85	75	49	26	85			78	86	39	0	91
MROC-GU-0057	Completed	Completed	crossover	GU	1	1	1	2	2	30.1	0	3	1	41	Never Smoked	Single, never married	Master/Doctoral degree	Employed full-time	$100,000 or more	White	Not Hispanic or Latino	0	0	63	100	68	83	54	53								61	75	100	100	85	79		65	75	100	72	85	89
MROC-GU-0059	Completed	Completed	2.TE	GU	1	1	1	1	2	24.2	0	3	0	69	Never Smoked	Living with significant other	Master/Doctoral degree	Retired	$100,000 or more	White	Not Hispanic or Latino	0	0	79	100	100	100	90	63	100	77	91	74	100	100	100	64	61	100	77	81			39	43	86	67	91
MROC-GU-0064	Completed	Completed	2.TE	GU	1	2	2	1	3	20.1	0	3	0	58	Never Smoked	Married	Master/Doctoral degree	Employed full-time	$100,000 or more	Asian	Not Hispanic or Latino	0	0	43	34	100	100	41	54															71	61	79	63	100
MROC-GU-0065	Completed	Completed	2.TE	GU	1	2	1	1	2	23	0	3	0	62	Never Smoked	Married	Master/Doctoral degree	Employed full-time	$75,000 - $99,000	White	Not Hispanic or Latino	0	0	33	47	85	100	29	66	45	32	46	50	53	69	85	36	27	40	22	53			36	27	49	32	66
MROC-GU-0066	Completed	Completed	2.TE	GU	1	1	1	1	2	18.1	0	3	0	51	Never Smoked	Married	Master/Doctoral degree	Homemaker	$100,000 or more	White	Not Hispanic or Latino	0	0	53	50	91	83	47	66	70	34	100	45	27		49	48	67	63	39	100			57	55	100	39	91
MROC-GU-0068	Completed	Completed	2.TE	GU	1	1	1	2	2	19	0	3	0	46	Never Smoked	Married	Master/Doctoral degree	Employed full-time	$100,000 or more	Asian	Not Hispanic or Latino	0	0	100	63	74	100	63	63	100	67	91	100	100	100	100	85	100	100	63	100		74	100	100	100		100
MROC-GU-0070	Completed	Completed	5.DIEP	GU	2	1	1	2	2	30.5	0	1	0	67	Never Smoked	Divorced	Some college, trade or university	Employed part-time	Less than $25,000	White	Not Hispanic or Latino	0	0	28	42	46	60	37		67	63	57	58	91	100	100	61	75	65	43	50	37
MROC-GU-0071	Completed	Completed	2.TE	GU	99	2	1	2	2	21.3	0	1	0	49	Never Smoked	Married	Master/Doctoral degree	Homemaker	$100,000 or more	White	Not Hispanic or Latino	0	0	79	82	77	83	67	68	86	63	81	100	100	100	100	78	75	92	60	91			73	75	92	63	85
MROC-GU-0073	Completed	Completed	2.TE	GU	1	2	1	1	2	24	0	3	0	55	Never Smoked	Divorced	College, trade or university degree	Unable to work/disabled	$25,000 - $49,999	Black or African American	Not Hispanic or Latino	0	0	22	42	74	100			50	32	63	77	74	100	100
MROC-GU-0074	Completed	Completed	2.TE	GU	1	2	1	1	3	21.3	0	3	0	37	Never Smoked	Single, never married	Master/Doctoral degree	Employed part-time	$25,000 - $49,999	White	Not Hispanic or Latino	0	0	70	70	81	83	54	36								100	100	100	100	77			71	100	73	52	66
MROC-GU-0075	Completed	Completed	Mixed-implant+autologous	GU	1	2	1	1	3	25.1	0	1	0	42	Never Smoked	Divorced	Master/Doctoral degree	Employed full-time	$100,000 or more	White	Not Hispanic or Latino	0	0	33	42	77	100	29	60	40	29	81	85	100	100	100	91	100	100	72	100			91	100	63	57	81
MROC-GU-0076	Completed	Completed	2.TE	GU	1	2	2	2	3	20.1	0	3	0	50	Never Smoked	Single, never married	Master/Doctoral degree	Employed full-time		White	Not Hispanic or Latino	0	0	79	57	91	83		68	58	43	81	53	64		100	65	67	67		91		74	78	75	76	65	85
MROC-GU-0077	Completed	Completed	crossover	GU	1	1	1	2	1	28.3	0	2	0	43	Never Smoked	Married	College, trade or university degree	Employed full-time	$25,000 - $49,999	White	Not Hispanic or Latino	0	0	43	53	68	100	54	57	57	41	53	51	66	79	100	46	43	55	29	50	47		49	61	50	43	57	59
MROC-GU-0081	Completed	Completed	2.TE	GU	1	2	2	1	3	18	0	3	0	37	Never Smoked	Married	College, trade or university degree	Employed full-time	$100,000 or more	White	Not Hispanic or Latino	0	0	100	92	91	100	100	57	100	100	60	100	100	100	100
MROC-GU-0086	Completed	Completed	2.TE	GU	1	2	2	1	3	22.3	0	3	0	39	Never Smoked	Married	Master/Doctoral degree	Homemaker	$100,000 or more	White	Not Hispanic or Latino	0	0	79	67	85	100	49	33	57	22	71	69	85	100	100	91	100	79	67	100			91	100	86	57	85
MROC-GU-0087	Completed	Completed	2.TE	GU	1	1	1	1	2	21.6	0	2	1	52	Previous Smoker	Married	Some college, trade or university	Employed full-time	$100,000 or more	White	Not Hispanic or Latino	1	1	79	100	81	83	67		79	60	91	74	85	100	100
MROC-GU-0088	Completed	Completed	2.TE	GU	1	1	1	2	2	28.3	0	3	0	52	Never Smoked	Married	College, trade or university degree	Unemployed/seeking employment	$100,000 or more	Black or African American	Not Hispanic or Latino	0	0	58	60	66	100	49	50								67	75	82	54	60		61	48	67	58	45	50
MROC-GU-0089	Completed	Completed	2.TE	GU	1	1	1	2	1	20.2	0	2	0	58	Never Smoked	Married	Master/Doctoral degree	Employed full-time	$100,000 or more	White	Not Hispanic or Latino	0	0	58	52	85	83	52	81	43	34	57	60	58	100	100	57	67	47	39	64			59	67	60	50	63
MROC-GU-0091	Completed	Completed	2.TE	GU	1	2	1	2	2	18.9	0	3	0	48	Never Smoked	Married	Master/Doctoral degree	Employed full-time	$100,000 or more	White	Not Hispanic or Latino	0	0	79	63	81	100	77	46	63	29	63	71	100	100	100	52	67	53	32	68		61	58	67	55	22
MROC-GU-0092	Completed	Completed	2.TE	GU	1	1	1	1	2	27.4	0	3	1	45	Never Smoked	Married	Master/Doctoral degree	Employed full-time	$100,000 or more	Black or African American	Not Hispanic or Latino	0	0	100	79	63	83	72	43	86	47	91	69	91	100	100								57	61	86	60	100
MROC-GU-0096	Completed	Completed	2.TE	GU	1	2	1	1	2	16.1	0	3	1	41	Previous Smoker	Single, never married	College, trade or university degree	Employed full-time	$100,000 or more	White	Not Hispanic or Latino	0	0	63	52	50	100	36		52	26	57		100	100	100	37	55	53	35	77
MROC-GU-0098	Completed	Completed	5.DIEP	GU	99	2	1	2	3	29.8	0	3	0	37	Never Smoked	Married	College, trade or university degree	Employed full-time	$100,000 or more	White	Not Hispanic or Latino	0	0	63	73	91	100	60	60	49	43	68	59	81	100	100	69	67	100	49	91	79	50	69	75	92	67	85	79
MROC-GU-0099	Completed	Completed	2.TE	GU	1	2	2	1	3	21.3	0	3	0	24	Never Smoked	Single, never married	College, trade or university degree	Employed full-time	$100,000 or more	White	Not Hispanic or Latino	0	0	79	76	91	83	67	63	67	67	71	85	100	100	100	73	86	100	63	85
MROC-GU-0101	Completed	Completed	2.TE	GU	1	2	2	1	3	27.4	0	3	0	34	Previous Smoker	Married	Master/Doctoral degree	Employed full-time	$75,000 - $99,000	White	Not Hispanic or Latino	0	0	100	100	85	100	90	54	100	83	74	100	81	100	100	100	100	100	100	74			100	100	100	100	81
MROC-GU-0102	Completed	Completed	2.TE	GU	1	2	1	2	2	25.2	0	3	0	50	Previous Smoker	Divorced	Master/Doctoral degree	Employed full-time	$100,000 or more	White	Not Hispanic or Latino	0	0	58	63	100	100	47		65	53	81	80	100	100	100	62	61	70	49	91		89
MROC-GU-0105	Completed	Completed	2.TE	GU	1	1	1	1	2	22	0	3	1	52	Never Smoked	Divorced	High school diploma	Employed full-time	$75,000 - $99,000	White	Not Hispanic or Latino	0	0	79	57	85	100	60		63	60	50	67	100	100	100	59	75	63	54	71			48	75	57	36	71
MROC-GU-0106	Completed	Completed	Mixed-implant+autologous	GU	1	2	1	1	2	21	0	1	0	49	Never Smoked	Married	Master/Doctoral degree	Other	$100,000 or more	White	Not Hispanic or Latino	0	0	53	63	77	100	57	68	63	60	77	85	81	100	100	67	75	73	52	77			75	67	70	63	85
MROC-GU-0107	Completed	Completed	2.TE	GU	1	2	2	1	3	22.5	0	3	0	39	Previous Smoker	Married	Master/Doctoral degree	Employed full-time	$100,000 or more	White	Not Hispanic or Latino	0	0	100	86	100	100	83	60	82	69	89	65	45	79	75	85	100	100	83	91
MROC-GU-0109	Completed	Completed	2.TE	GU	1	2	1	1	1	26.3	0	2	0	47	Never Smoked	Single, never married	Master/Doctoral degree	Employed full-time	$100,000 or more	White	Not Hispanic or Latino	0	0	70	70		83	56	66								71	61	63	65	81			75	61	70	65	91
MROC-GU-0110	Completed	Completed	2.TE	GU	1	1	1	2	2	22.4	0	2	0	76	Previous Smoker	Married	College, trade or university degree	Retired	$100,000 or more	White	Not Hispanic or Latino	0	0	58	67	100	100	0	74	65		90	100	100	100	100	81	75	79		84			78	86
MROC-GU-0111	Completed	Completed	2.TE	GU	1	2	1	3	2	18.7	0	3	0	32	Never Smoked	Single, never married	Master/Doctoral degree	Other	$25,000 - $49,999		Not Hispanic or Latino	0	0	100	92	81	100	63	66	67	45	74	69	64	100	100	58	75	76	43	74			53	75	38	0	85
MROC-GU-0112	Completed	Completed	2.TE	GU	1	2	2	1	3	23.6	0	3	0	29	Never Smoked	Married	College, trade or university degree	Employed full-time	$100,000 or more	White	Not Hispanic or Latino	0	0	100	82	100	100	41	66	70	37	85	54	42	84	91	81	100	92	63	100			78	100	100	77	85
MROC-GU-0114	Completed	Completed	2.TE	GU	1	2	1	3	1	20.5	0	2	1	36	Previous Smoker	Single, never married	Some college, trade or university	Employed full-time	$50,000 - $74,999	White	Not Hispanic or Latino	0	0	79	73	85	100	67	53	58	34	68	64	91	100	100	25	43	52	26	63
MROC-GU-0115	Completed	Completed	2.TE	GU	1	2	2	2	3	21.1	0	3	0	37	Previous Smoker	Married	College, trade or university degree	Employed full-time	$100,000 or more	White	Not Hispanic or Latino	0	0	58	58	68	83	47	53	63	60	68	91	64	91	100	75	100	63	63	68
MROC-GU-0116	Completed	Completed	2.TE	GU	1	2	1	2	2	19.5	0	3	0	45	Previous Smoker	Divorced	College, trade or university degree	Employed full-time	$100,000 or more	White	Not Hispanic or Latino	0	0	79	100	81	100	77		70	60	91	77	100	100	100	69	100	100	45	91
MROC-GU-0117	Completed	Completed	2.TE	GU	1	2	1	1	1	27.8	0	3	0	46	Never Smoked	Married	Master/Doctoral degree	Employed part-time	$100,000 or more	White	Not Hispanic or Latino	0	0	79	70	85	100	57	57	60	22	100	69	100	64	100	54	43	46	26	100			65	55	60	45	81
MROC-GU-0118	Completed	Completed	1.DTI	GU	1	2	1	1	2	20.3	0	3	0	59	Never Smoked	Divorced	Master/Doctoral degree	Retired	$50,000 - $74,999	White	Not Hispanic or Latino	0	0	38	39	71	60	49	60	43	22	66	49	85	74	36	64	67	41	22	66			64	75	43	22	74
MROC-GU-0120	Completed	Completed	2.TE	GU	1	2	1	1	2	24.8	0	3	1	42	Never Smoked	Married	Master/Doctoral degree	Employed part-time	$100,000 or more	White	Not Hispanic or Latino	0	0	70	63	77	100	57	57	52	45	85	85	100	100	100	75	67	67	52	81			67	61	70	49	100
MROC-GU-0121	Completed	Completed	2.TE	GU	1	2	1	1	3	22.6	0	3	0	45	Never Smoked	Married	College, trade or university degree	Employed full-time	$50,000 - $74,999	White	Hispanic or Latino	1	1	43	70	73	100	61	46	100	90	68	71	77	100	100
MROC-GU-0124	Completed	Completed	2.TE	GU	1	2	1	1	2	18	0	2	0	54	Never Smoked	Divorced	College, trade or university degree	Employed full-time	$50,000 - $74,999	White	Not Hispanic or Latino	0	0	70	55	100	72	54	74	49	41	71					65	75	52	43	91			42	67	52	41	81
MROC-GU-0125	Completed	Completed	1.DTI	GU	1	1	1	2	1	23.3	0	2	0	38	Never Smoked	Married	Master/Doctoral degree	Employed full-time	$100,000 or more	White	Hispanic or Latino	0	0	100	100	100	100	100	77	100	63	81	91	100	100	100
MROC-GU-0126	Completed	Completed	2.TE	GU	1	1	1	1	3	20.8	0	3	0	54	Never Smoked	Divorced	College, trade or university degree	Employed full-time	$50,000 - $74,999	White	Not Hispanic or Latino	0	0	70	92	85	100	67	68	73	45	68	60	77	100	100	62	67	67	49	81			61	67	67	49	77
MROC-GU-0127	Completed	Completed	1.DTI	GU	1	1	1	2	2	18.3	0	3	0	53	Never Smoked	Married	Master/Doctoral degree	Employed full-time	$75,000 - $99,000	White	Not Hispanic or Latino	0	0	63	100	85	100	77	66	100	49	71	67	81	59	100	33	35	79	53	77			45	43	86	49	85
MROC-GU-0128	Completed	Completed	1.DTI	GU	1	1	1	1	3	24.1	0	3	0	50	Never Smoked	Married	College, trade or university degree	Employed part-time	$100,000 or more	White	Not Hispanic or Latino	0	0	63	55	66	100	72	68	73	67	60	71	100	100	45	33	51	55	60	77			49	53	58	60	81
MROC-GU-0129	Completed	Completed	2.TE	GU	1	1	1	1	2	21.3	0	3	0	34	Never Smoked	Married	Master/Doctoral degree	Student	$25,000 - $49,999	Black or African American	Hispanic or Latino	0	0	70	100	80	100	54	50	67	63	71	50	51	91	100	75	75	100	77	91
MROC-GU-0130	Completed	Completed	2.TE	GU	1	2	2	2	3	31.3	0	3	0	44	Never Smoked	Married	Master/Doctoral degree	Employed full-time	$100,000 or more	White	Not Hispanic or Latino	0	0	53	60	85	72	47	50	60	43	77	58	77	100	100	59	51	57	32	85			58	51	60	32	100
MROC-GU-0131	Completed	Completed	1.DTI	GU	1	1	1	1	2	24.2	0	3	0	41	Never Smoked	Married	Master/Doctoral degree	Employed full-time	$100,000 or more	White		0	0	58	63	100	100	63	66	100	83	91	100	100	100	100	80	75	100	100	85
MROC-GU-0132	Completed	Completed	Mixed-pure autologous	GU	1	2	1	2	3	30.6	0	1	0	60	Previous Smoker	Married	Master/Doctoral degree	Employed full-time	$100,000 or more	White	Not Hispanic or Latino	0	0	38	58	100	100	52	60															41	55	52	45	74	100
MROC-GU-0133	Completed	Completed	2.TE	GU	1	1	1	2	1	22.2	0	3	0	52	Never Smoked	Married	Master/Doctoral degree	Employed full-time	$100,000 or more	White	Not Hispanic or Latino	0	0	100	100	91	100	67	68	63	83	81	71	100	100	100	64	75	57	22	100
MROC-GU-0134	Completed	Completed	2.TE	GU	1	2	1	1	2	20.4	0	3	0	43	Never Smoked	Married	Master/Doctoral degree	Employed full-time	$100,000 or more	Asian	Not Hispanic or Latino	0	0	70	100	57	83	67	33	60	52	36	47	60	44	58
MROC-GU-0135	Completed	Completed	2.TE	GU	1	2	1	1	2	18.2	0	3	1	35	Previous Smoker	Married	Some college, trade or university	Homemaker	$100,000 or more	White	Not Hispanic or Latino	0	0	70	92	84	100	72	63	70	63	71	58	81	100	100	81	67	92	72	74
MROC-GU-0136	Completed	Completed	5.DIEP	GU	1	1	1	2	2	26.6	0	3	0	75	Never Smoked	Married	Master/Doctoral degree	Retired	$100,000 or more	White	Not Hispanic or Latino	0	0	38	52	85	83	37	60	70	45	71	55	91	44	100	75	75	100	49	91	79	50	73	67	82	60	85	89
MROC-GU-0137	Completed	Completed	2.TE	GU	1	2	1	1	2	20.9	0	3	0	61	Previous Smoker	Married	College, trade or university degree	Retired	$100,000 or more	White	Not Hispanic or Latino	0	0	70	76	85	100	56	91	67	16	60	60	71	79	100	46	55	86	0	71			41	39	72	22	74
MROC-GU-0138	Completed	Completed	Mixed-pure autologous	GU	1	2	1	2	2	28.6	0	3	1	55	Previous Smoker	Divorced	Master/Doctoral degree	Retired	$50,000 - $74,999	White	Not Hispanic or Latino	0	0	63	67	68	100	63	57	63	56	50	74	81	100	100	85	61	100	68	63	47		91	39	67	51	57	0
MROC-GU-0139	Completed	Completed	4.MS-FTRAM	GU	1	1	1	2	2	37.4	0	3	0	47	Never Smoked	Married	Master/Doctoral degree	Employed part-time	$100,000 or more	White	Not Hispanic or Latino	0	0	70	100	85	100	54	63	55	57	85	69	77	100	100	64	67	82	49	100	89	50	61	67	52	54	91	89
MROC-GU-0143	Completed	Completed	2.TE	GU	1	2	1	1	2	19.8	0	3	1	40	Previous Smoker	Married	Some Master/Doctoral work	Employed full-time	$100,000 or more	Black or African American	Not Hispanic or Latino	0	0	100	92	100	100	77	63	60	47	81	65	85	100	100	78	47	63	57	91
MROC-GU-0144	Completed	Completed	2.TE	GU	1	2	1	1	2	27.4	0	3	1	65	Never Smoked	Single, never married	College, trade or university degree	Employed full-time	$50,000 - $74,999	Asian	Not Hispanic or Latino	0	0	53	63	68	83	25	46	58	38	50	56	58	59	58	29	32	57	36	50			36	43	65		50
MROC-GU-0145	Completed	Completed	5.DIEP	GU	2	1	1	2	3	24.3	0	1	0	51	Never Smoked	Married	Master/Doctoral degree	Homemaker	$100,000 or more	White	Hispanic or Latino	0	0	28	73	74	83	39	68	100	57	74	77	100	100	100	64	75	86	34	77	79	100	57	75	82	49	91	100
MROC-GU-0146	Completed	Completed	2.TE	GU	1	1	1	2	2	29.8	0	3	0	50	Previous Smoker	Divorced	Some college, trade or university	Employed full-time	$75,000 - $99,000	Black or African American	Not Hispanic or Latino	0	0			85	83	0	57	45	35	63	69	77	100	100	40	67	38	24	100
MROC-GU-0147	Completed	Completed	1.DTI	GU	1	1	1	2	2	24.6	0	3	0	51	Never Smoked	Married	College, trade or university degree	Employed full-time	$75,000 - $99,000	Asian		0	0	43	100	74	83	45	53	100	54	50	80	100	100	100	64	100	100	67	66		89	58		82	49	68
MROC-GU-0148	Completed	Completed	2.TE	GU	1	2	1	2	2	25.8	0	3	0	46	Never Smoked	Married	Master/Doctoral degree	Employed part-time	$100,000 or more	White	Not Hispanic or Latino	0	0	53	79	77	100	63	66	82	54	91	60	81	100	100	69	67	100	63	74			65	67	100	63	81
MROC-GU-0149	Completed	Completed	2.TE	GU	1	2	2	1	3	28	0	3	0	30	Never Smoked	Married	Master/Doctoral degree	Homemaker	$100,000 or more	White	Not Hispanic or Latino	0	0	38	65	100	100	57	63	63	52	71	91	100	100	100	62	100	100	67	74
MROC-GU-0151	Completed	Completed	2.TE	GU	2	1	1	2	1	30.5	0	2	0	61	Never Smoked	Widowed	Some college, trade or university	Unable to work/disabled	Less than $25,000	Black or African American	Not Hispanic or Latino	0	0	28	92	85	100																	0	0	0		41
MROC-GU-0153	Completed	Completed	2.TE	GU	1	2	1	2	2	23.1	0	3	0	53	Never Smoked	Married	College, trade or university degree	Employed part-time	$50,000 - $74,999	White	Not Hispanic or Latino	0	0	58	52	66	100	16	66	100	60	74	100	100	100	100								49	75	70	39	74
MROC-GU-0155	Completed	Completed	Mixed-pure autologous	GU	2	2	1	2	2	29	1	1	0	63	Never Smoked	Separated	Master/Doctoral degree	Employed full-time	$100,000 or more	White	Not Hispanic or Latino	0	0	70	86	77	72	67	77	86	47	91	49	85	59	100
MROC-GU-0156	Completed	Completed	2.TE	GU	1	2	1	2	1	27.6	0	2	1	40	Never Smoked	Married	College, trade or university degree	Employed full-time	$100,000 or more	White	Not Hispanic or Latino	0	0	38	58	77	72	39		50	29	68	50	62	69	100								32	55	49	22	60
MROC-GU-0157	Completed	Completed	2.TE	GU	1	2	1	2	2	22.9	0	3	0	53	Never Smoked	Married	College, trade or university degree	Employed full-time	$100,000 or more	White	Not Hispanic or Latino	0	0	79	60	57	72	60	60	52	49	57	85	100	100	100	100	100	79	90	84			91	75	70	60	77
MROC-GU-0158	Completed	Completed	Mixed-pure autologous	GU	1	2	2	2	3	34.5	0	3	0	57	Never Smoked	Married	Some college, trade or university	Employed full-time	$100,000 or more	Black or African American		1	1	63	92	74	83	63	50	70	47	50	54	71	100	100	46	47	57	41	66	59	36
MROC-GU-0159	Completed	Completed	2.TE	GU	1	2	1	2	2	24.1	0	3	1	35	Never Smoked	Married	College, trade or university degree	Employed full-time	$75,000 - $99,000	Black or African American	Not Hispanic or Latino	0	0	100	92	100	100	90	85	100	67	91	100	100	100	100								91	67	100	90	100
MROC-GU-0160	Completed	Completed	2.TE	GU	1	2	2	2	3	23	0	3	0	35	Previous Smoker	Divorced	Some Master/Doctoral work	Employed full-time	$50,000 - $74,999	White	Not Hispanic or Latino	0	0	53	34	71	72	49	60	47	39	63	100	100	100	100	43	27	36	29	81			37	27	36	0	71
MROC-GU-0161	Completed	Completed	5.DIEP	GU	1	2	1	2	2	25	0	3	0	47	Previous Smoker	Married	College, trade or university degree	Employed full-time	$100,000 or more	Asian	Hispanic or Latino	0	0	53	37	81	100	47	57	49	34	68	47	50	100	100
MROC-GU-0165	Completed	Completed	4.MS-FTRAM	GU	1	1	1	1	2	31.3	0	3	0	64	Previous Smoker	Single, never married	Master/Doctoral degree	Employed full-time	$75,000 - $99,000	Black or African American	Not Hispanic or Latino	0	0	70	76	77	100	72	68	92	72	71	55	59	91	70	78	67	86	90	100	100		73	67	86	90	100	100
MROC-GU-0166	Completed	Completed	4.MS-FTRAM	GU	1	2	1	2	2	28.6	0	3	1	36	Previous Smoker	Single, never married	Some college, trade or university		Less than $25,000	Black or African American		0	0	58	63	60	46		50	53		50	56	100	100	100	58	86	63	67	50	47		59	75	63	88	50	0
MROC-GU-0167	Completed	Completed	2.TE	GU	1	1	1	1	2	32.4	0	3	0	43	Never Smoked	Separated	College, trade or university degree	Employed part-time	$50,000 - $74,999	White	Not Hispanic or Latino	0	0	58	92	85	100	64	53	92	36	63	41	21	84	85	35	39	82	49	74			41	43	92	53	68
MROC-GU-0170	Completed	Completed	2.TE	GU	1	2	1	2	2	29.3	0	3	1	68	Previous Smoker	Single, never married	Master/Doctoral degree	Employed full-time	$100,000 or more	Black or African American	Not Hispanic or Latino	0	0	79	60	77	83	54	66	65	25	63	51	100	100	100	71	51	92		68
MROC-GU-0171	Completed	Completed	1.DTI	GU	1	1	1	2	2	22.9	0	3	0	75	Never Smoked	Divorced	High school diploma	Retired	$25,000 - $49,999	Black or African American	Not Hispanic or Latino	0	0	100	100	91	100		91								45	55	82	43	77
MROC-GU-0172	Completed	Completed	4.FTRAM	GU	1	2	1	2	2	32.6	0	1	0	59	Never Smoked	Divorced	Some college, trade or university	Employed full-time	$50,000 - $74,999		Hispanic or Latino	0	0	50	49	39	14	100		41	24	39	37	62	100	100	62	61	42	34	66	53
MROC-GU-0173	Completed	Completed	2.TE	GU	1	2	1	2	2	40.3	0	2	0	38	Previous Smoker	Married	College, trade or university degree	Employed full-time	$100,000 or more	Black or African American	Not Hispanic or Latino	0	0	53	42	71	83	34	60	42	0	25	38	71	28	43
MROC-GU-0174	Completed	Completed	2.TE	GU	1	2	1	1	2	30	0	3	1	68	Previous Smoker	Married	College, trade or university degree	Employed part-time		Black or African American		0	0	58		63	72		50	71	85	50	100	100	100	100
MROC-MA-0002	Completed	Completed	5.DIEP	MA	1	2	1	2	2	26.4	0	3	0	54	Yes	Married	College, trade or university degree	Employed part-time	$100,000 or more	White	Not Hispanic or Latino	0	0	43	58	68	60	41	50	67	49	74	49	21	100	100	50	43	82	57	74	59	74
MROC-MA-0003	Completed	Completed	9.SIEA	MA	1	2	1	2	2	30.8	1	1	0	63	Previous Smoker	Widowed	High school diploma	Retired	$25,000 - $49,999	White	Not Hispanic or Latino	0	0	58	82	81	100		77	92	53	66	85	100	100	100	11	67	100		50	47		91	75	82	100	70	47
MROC-MA-0004	Completed	Completed	5.DIEP	MA	1	2	1	2	2	26.7	0	3	0	49	Never Smoked	Married	College, trade or university degree	Employed part-time	$50,000 - $74,999	White	Not Hispanic or Latino	0	0	58	73	66	72	49	66	100	60	77	100	100	84	100	78	100	100	67	66	79	100	53	67	92	63	81	70
MROC-MA-0005	Completed	Completed	5.DIEP	MA	1	2	2	2	3	31.7	0	3	0	58	Never Smoked	Married	College, trade or university degree	Employed part-time	$25,000 - $49,999	White	Not Hispanic or Latino	0	0	48	55	77	83	60	71	55	54	63	85	100	100	100	81	86	92	77	85	100		91	86	82	77	100	100
MROC-MA-0006	Completed	Completed	crossover	MA	1	2	1	2	1	21.4	0	2	1	40	Never Smoked	Single, never married	College, trade or university degree	Employed full-time	$25,000 - $49,999	White	Not Hispanic or Latino	0	0	38	73	57	100	47	46	39	47	76	53	69	59	40	30	43	0	0	60			51	51	43	26	50	59
MROC-MA-0007	Completed	Completed	5.DIEP	MA	1	1	1	2	2	30.6	0	3	0	50	Previous Smoker	Married	High school diploma	Employed full-time	$50,000 - $74,999	White	Not Hispanic or Latino	0	0	53	100	46	46	52	36	79	64	53	64	100	100	100	48	67	65	60	57	29	60	50	55	76	90	50
MROC-MA-0008	Completed	Completed	6.LD	MA	1	2	1	2	1	19.2	0	3	1	56	Previous Smoker	Married	College, trade or university degree	Employed part-time	Less than $25,000	White	Not Hispanic or Latino	0	0	48	70	57	100	54	57	67	67	74	53	71	64	100	78	75	92	100	71			62	86	100	100	71
MROC-MA-0009	Completed	Completed	5.DIEP	MA	1	1	1	2	2	31.9	0	2	0	63	Previous Smoker	Married	Some college, trade or university	Other	$50,000 - $74,999	White	Not Hispanic or Latino	0	0	53	100	74	83	70	71	100	68	81	77	100	100	100	69	86	92	77	77	89		50	61	86	66	53	59
MROC-MA-0010	Completed	Completed	6.LD	MA	1	1	1	2	2	19	0	3	1	32	Never Smoked	Single, never married	College, trade or university degree	Employed full-time	$50,000 - $74,999	Native Hawaiian or Other Pacific Islander	Not Hispanic or Latino	0	0	58	55	74	100	54	68	47	37	66	59	100	84	58	75	75	63	47	71			54	75	52	39	71
MROC-MA-0011	Completed	Completed	6.LD	MA	1	2	1	2	2	22.4	0	3	0	32	Never Smoked	Single, never married	College, trade or university degree	Employed full-time	Less than $25,000	White	Not Hispanic or Latino	0	0	100	67	50	72	100	0	57	57	39	47	100	55	85	69	51	55	60	28			85	55	42	60	21
MROC-MA-0013	Completed	Completed	7.SGAP	MA	2	1	1	2	3	30.3	0	3	0	43	Previous Smoker	Married	College, trade or university degree	Unable to work/disabled	$75,000 - $99,000	White	Not Hispanic or Latino	0	0	22	30	46	72	34	50	50	47	77	80	100	91	85
MROC-MA-0014	Completed	Completed	Mixed-pure autologous	MA	1	2	1	2	2	34.2	1	3	0	56	Never Smoked	Single, never married	College, trade or university degree	Unemployed/seeking employment	Less than $25,000	White	Not Hispanic or Latino	0	0	53	58	100	100	45	85	100	65	81	85	100	100	100	91	100	100	100	100	79		81	100	100	74	91	79
MROC-MA-0016	Completed	Completed	6.LD	MA	1	1	1	2	2	21.6	0	3	1	59	Never Smoked	Married	Some college, trade or university	Retired	$25,000 - $49,999	White	Not Hispanic or Latino	0	0	58	100	100	100	45	63	100	90	85	100	100	100	85	91	100	100	67	91			85	100	92	52	85
MROC-MA-0017	Completed	Completed	9.SIEA	MA	1	1	1	2	1	23.7	0	2	1	59	Never Smoked	Married	Some college, trade or university	Employed full-time	$100,000 or more	White	Not Hispanic or Latino	0	0	58	63	60	83	63	50	86	63	74	100	100	100	91	78	86	73	77	68	89		75	51	82	63	63	100
MROC-MA-0018	Completed	Completed	5.DIEP	MA	1	1	1	2	2	25.9	0	3	0	58	Previous Smoker	Separated	Master/Doctoral degree	Employed full-time	$50,000 - $74,999	White	Not Hispanic or Latino	0	0	58	55	81	83	40	74	57	33	85	62	71	51	100	73	67	86	43	85	100	50	75	75	73	34	81	100
MROC-MA-0020	Completed	Completed	5.DIEP	MA	1	1	1	2	2	29.8	1	1	0	68	Yes	Married	Some high school	Homemaker	$100,000 or more	White	Not Hispanic or Latino	0	0	43	48	91	100	45	60	65	34	74	47	91	100	91	73	67	73	63	74	79		75	75	76	41	74	89
MROC-MA-0021	Completed	Completed	5.DIEP	MA	1	1	1	2	2	29.6	1	3	0	50	Never Smoked	Married	College, trade or university degree	Employed part-time	Less than $25,000	Asian	Not Hispanic or Latino	0	0	53	42	81	100	45	60	86	52	74	74	91	79	58	73	75	70	54	74	100		69	75	82	60	91	100
MROC-MA-0022	Completed	Completed	9.SIEA	MA	1	1	1	2	2	27.5	0	2	1	50	Previous Smoker	Married	Some college, trade or university	Employed full-time	Less than $25,000	White	Not Hispanic or Latino	0	0	63	92	63	100	52	67	60	52	66	65	91	100	91	73	61	86	63	74	100
MROC-MA-0023	Completed	Completed	5.DIEP	MA	1	1	1	2	2	26	0	2	1	50	Never Smoked	Married	College, trade or university degree	Employed part-time	$50,000 - $74,999	White	Not Hispanic or Latino	0	0	63	82	81	100	67	50	57	32	60	48	56	55	91	69	75	50	37	68	79		62	51	65	47	68	89
MROC-MA-0024	Completed	Completed	5.DIEP	MA	2	1	1	2	3	29.6	0	3	0	53	Previous Smoker	Married	High school diploma	Employed full-time	$25,000 - $49,999	White	Not Hispanic or Latino	0	0	53	65	71	100	39	74	100	60	74	100	100	100	100	69	75	100	60	100	100		85	100	100	67	91	89
MROC-MA-0025	Completed	Completed	6.LD	MA	2	1	1	2	3	21.4	0	3	0	56	Never Smoked	Married	College, trade or university degree	Employed part-time	$50,000 - $74,999	White	Not Hispanic or Latino	0	0	79	76	100	100	54	57	76	57	100	56	66	84	100	75	100	82	63	91		68	71	100	73	49	85
MROC-MA-0026	Completed	Completed	5.DIEP	MA	1	2	2	2	3	35.2	0	3	0	40	Previous Smoker	Single, never married	College, trade or university degree	Employed full-time	$75,000 - $99,000	White	Not Hispanic or Latino	0	0	33	49	71	100	34	50	63	22	50	74	85	59	100	52	51	43	0	50	59
MROC-MA-0027	Completed	Completed	5.DIEP	MA	1	2	2	2	3	33	0	3	0	55	Never Smoked	Married	College, trade or university degree	Employed part-time	$75,000 - $99,000	White	Not Hispanic or Latino	0	0	48	70	85	83	67	71	86	63	81	74	100	84	100	46	61	63	63	85	89		100	100	92	77	74	89
MROC-MA-0028	Completed	Completed	9.SIEA	MA	2	1	1	2	3	36.6	0	1	0	52	Never Smoked	Married	College, trade or university degree	Employed full-time	$100,000 or more	White	Not Hispanic or Latino	0	0	22	46	57	83	45	50	57	49	63	64	91	100	43	43	55	63	47	71	100		54	75	63	52	53	70
MROC-MA-0030	Completed	Completed	5.DIEP	MA	1	1	1	2	1	21.4	0	2	1	49	Previous Smoker	Married	College, trade or university degree	Employed full-time	$75,000 - $99,000	White	Not Hispanic or Latino	0	0	100	100	53	72	90	50	60	63	50	100	100	100	100	81	100	82	67	81	79		81	75	100	77	68	79
MROC-MA-0031	Completed	Completed	6.LD	MA	2	1	1	2	3	27.9	1	3	0	54	Never Smoked	Widowed	Some college, trade or university	Employed full-time	Less than $25,000	Asian		0	0	48	45	54	100	25	46	60	25	68	62	66	100	85								62	75	76		66
MROC-MA-0032	Completed	Completed	7.SGAP	MA	1	2	1	2	2	22.2	0	3	1	37	Never Smoked	Married	Some college, trade or university	Homemaker	$100,000 or more	White	Not Hispanic or Latino	0	0	58	65	63	100	49	81	76	41	91	64	100	84	100	73	75	63	47	100			69	86	92	52	77
MROC-MA-0033	Completed	Completed	5.DIEP	MA	1	1	1	2	1	34	1	2	1	64	Previous Smoker	Married	High school diploma	Retired	$50,000 - $74,999	White	Not Hispanic or Latino	0	0	0	47	91	100	34	63	92	63	77	54	54	100	100	100	100	100	56	71			58	100	86	36	81	89
MROC-MA-0034	Completed	Completed	5.DIEP	MA	1	2	1	2	3	30.3	0	3	0	54	Never Smoked	Married	College, trade or university degree	Employed full-time	$100,000 or more	White	Not Hispanic or Latino	0	0	0	0	43	83	0	63	32	0	68	69	100	55	58	91	100	63	67	66	59	67	62	75	63	49	57	29
MROC-MA-0035	Completed		9.SIEA	MA	1	1	1	2	1	26.6	0	3	1	68	Previous Smoker	Widowed	Some high school	Retired	Less than $25,000	White	Not Hispanic or Latino	0	0	0	100	81	100	88	50	76	79	68	91	100	100	100
MROC-MA-0036	Completed	Completed	5.DIEP	MA	1	2	2	2	3	28.7	0	3	0	53	Never Smoked	Divorced	Master/Doctoral degree	Employed part-time	$50,000 - $74,999	White	Not Hispanic or Latino	0	0	60	79	85	83	63	57	58	37	68	45	45	39	80	75	86	100	56	63	79		67	47	57	45	71	79
MROC-MA-0037	Completed	Completed	5.DIEP	MA	1	1	1	2	2	20.4	0	3	0	52	Never Smoked	Married	College, trade or university degree	Homemaker	$100,000 or more	White	Not Hispanic or Latino	0	0	100	100	85	83	90	68	86	52	74	71	100	100	100	91	47	100	67	85	79		91	39	100	67	100	89
MROC-MA-0038	Completed	Completed	5.DIEP	MA	1	1	1	2	1	33.1	0	2	1	57	Previous Smoker	Married	High school diploma	Employed part-time	$50,000 - $74,999	White	Not Hispanic or Latino	0	0	53	63	63	100	47	57	79	54	85	50	100	100	100	49	43	73	47	53	79		22	0	46	32	57	100
MROC-MA-0040	Completed	Completed	6.LD	MA	1	1	1	2	2	26	0	3	0	72	Never Smoked	Widowed	Some high school	Employed part-time	$50,000 - $74,999	White	Not Hispanic or Latino	0	0	70	82	81	100	53	66	92		74	85	100	100	100	67	75	100		68			49	75	100		100
MROC-MA-0041	Completed	Completed	5.DIEP	MA	1	1	1	2	1	31.9	0	2	1	47	Previous Smoker	Married	College, trade or university degree	Employed part-time	$75,000 - $99,000	White	Not Hispanic or Latino	0	0	58	60	63	100	63	71	58	63	77	67	69	100	91	54	75	88	63	66	70		48	51	76	67	71	70
MROC-MA-0042	Completed	Completed	5.DIEP	MA	1	1	1	2	2	24.3	0	3	0	44	Never Smoked	Married	College, trade or university degree	Employed full-time	$75,000 - $99,000	White	Not Hispanic or Latino	0	0	79	100	60	100	77	63	100	63	81	85	100	100	100	100	100	100	100	68	70		100	100	100	100	50	89
MROC-MA-0043	Completed	Completed	9.SIEA	MA	1	1	1	2	1	37.3	0	2	1	70	Never Smoked	Widowed	Some college, trade or university	Retired	Less than $25,000	White	Not Hispanic or Latino	0	0	53	63	85	83		60	65		81	74	100	100	91	52	67	100		68	70		59	67	100	100	91	47
MROC-MA-0044	Completed	Completed	5.DIEP	MA	1	1	1	2	2	30.9	0	2	1	54	Previous Smoker	Living with significant other	High school diploma	Employed full-time	$50,000 - $74,999	White	Not Hispanic or Latino	0	0	28	55	60	72	39	60	46	54	68	77	100	100	100	71	67	57	39	68	70	89	71	61	48	41	71	70
MROC-MA-0045	Completed	Completed	9.SIEA	MA	1	2	1	2	2	30.9	0	1	0	44	Never Smoked	Married	Master/Doctoral degree	Employed full-time	$100,000 or more	White	Not Hispanic or Latino	0	0	58	63	100	83	83	66	57	67	100	77	91	100	100								69	100	100	83	100	100
MROC-MA-0046	Completed	Completed	5.DIEP	MA	1	1	1	2	2	26.7	0	3	0	55	Never Smoked	Married	College, trade or university degree	Employed full-time	$100,000 or more	White	Not Hispanic or Latino	0	0	48	82	77	83	54	71	100	100	77	60	91	100	100	91	100	100	100	85	100	89	100	100	100	100	100	100
MROC-MA-0048	Completed	Completed	9.SIEA	MA	1	1	1	2	2	22.9	0	3	1	49	Never Smoked	Married	Some college, trade or university	Employed full-time	$25,000 - $49,999	White	Not Hispanic or Latino	0	0	63	63	63	100	72	81	65	47	74	65	100	100	100	73	55	63	32	74	70		64	35	82	52	68	79
MROC-MA-0049	Completed	Completed	5.DIEP	MA	1	1	1	2	1	28.7	0	2	1	48	Previous Smoker	Separated	High school diploma	Employed full-time	$25,000 - $49,999	White	Not Hispanic or Latino	0	0	53	46	53	100	52	50	49	34	66	67	100	100	100	40	43	38	35	60	47		47	44	45	43	68	70
MROC-MA-0050	Completed	Completed	6.LD	MA	2	1	1	2	3	31.7	0	1	0	67	Previous Smoker	Married	Some college, trade or university	Employed part-time	Less than $25,000	White	Not Hispanic or Latino	0	0	38	41	53	72	0	57	50	32	51	51	53	59	100	64	61	60	0	57			61	67	53	32	50
MROC-MA-0051	Completed	Completed	5.DIEP	MA	2	2	1	2	3	33.2	0	1	0	58	Previous Smoker	Married	Some high school	Homemaker	$100,000 or more	White	Not Hispanic or Latino	0	0	28	39	50	72	22	61	45	26	50	56	62	47	100	59	73	58	52	46	70	74	69	75	100	63	53	70
MROC-MA-0052	Completed	Completed	9.SIEA	MA	1	1	1	2	2	25.7	0	3	0	44	Never Smoked	Single, never married	College, trade or university degree	Employed full-time	Less than $25,000	White		0	0	58	57	85	100	63	77	58	49	63	77	100	91	100	62	55	65	36	71	70	61
MROC-MA-0053	Completed	Completed	5.DIEP	MA	1	2	1	2	1	24.2	0	2	1	34	Never Smoked	Married	Some college, trade or university	Homemaker	$25,000 - $49,999	White	Not Hispanic or Latino	0	0	58	60	68	100	43	57	52	43	74	77	91	100	70	57	47	57	39	63	100		65	55	60	49	63	100
MROC-MA-0054	Completed	Completed	Mixed-pure autologous	MA	1	2	2	2	3	32.9	0	3	0	55	Previous Smoker	Married	College, trade or university degree	Employed full-time	$100,000 or more	White	Not Hispanic or Latino	1	1	38	55	71	72	49		60	57	63	53	85	84	100
MROC-MA-0055	Completed	Completed	5.DIEP	MA	1	2	1	2	1	29.8	0	2	1	57	Previous Smoker	Married	College, trade or university degree	Unemployed/seeking employment	$25,000 - $49,999	White	Not Hispanic or Latino	0	0	70	70	81	83	57	77	73		81	91	100	100	100	91	100	76	83	68	79		100	100	100	100	81	89
MROC-MA-0056	Completed	Completed	5.DIEP	MA	1	2	1	2	2	33.6	0	3	0	50	Yes	Married	Some college, trade or university	Employed full-time	$100,000 or more	White	Not Hispanic or Latino	0	0	100	100	60	83	72	63	100	100	64	100	100	100	100	50	75	100	90	57	79		48	67	100	63	63	100
MROC-MA-0057	Completed	Completed	9.SIEA	MA	1	1	1	2	1	30	1	2	1	56	Previous Smoker	Living with significant other	Some college, trade or university	Employed full-time	$25,000 - $49,999	American Indian/Alaska Native	Not Hispanic or Latino	0	0	33	60	68	83	45	60	63	45	77	77	91	100	100	59	61	58	57	57	70
MROC-MA-0058	Completed	Completed	5.DIEP	MA	1	1	1	2	2	23.6	0	1	0	53	Never Smoked	Married	College, trade or university degree	Retired	$25,000 - $49,999	White	Not Hispanic or Latino	0	0	63	92	100	100	67	57	60	63	81	59	91	100	100	64	75	100	72	85	79	36	91	75	100	83	100	89
MROC-MA-0059	Completed	Completed	9.SIEA	MA	2	2	1	2	3	23	0	3	0	53	Never Smoked	Widowed	High school diploma	Employed full-time	Less than $25,000	White	Not Hispanic or Latino	0	0	48	50	91	83	0	77	50		68	59	100	100	100	64	67	48	43	81	89	61	91	100	100		91	89
MROC-MA-0060	Completed	Completed	9.SIEA	MA	1	2	1	2	2	32.2	0	1	1	64	Previous Smoker	Widowed	College, trade or university degree	Employed full-time	$25,000 - $49,999	White	Not Hispanic or Latino	0	0	43	92	100	83	32	77	100	65	100	100	85	100	100	71	47	100	36	91	89		78	61	67	48	81
MROC-MA-0061	Completed	Completed	5.DIEP	MA	1	1	1	2	3	24.6	0	3	0	53	Previous Smoker	Separated	College, trade or university degree	Employed full-time	$50,000 - $74,999	White	Not Hispanic or Latino	0	0	38	57	81	83	39	57								58	86	73	22	81	59	31	64	75	100	63	85	70
MROC-MA-0062	Completed	Completed	5.DIEP	MA	1	1	1	2	1	22.9	0	2	1	45	Never Smoked	Divorced	Some college, trade or university	Employed full-time	$50,000 - $74,999	White	Not Hispanic or Latino	0	0	63	67	71	83	49	68	53	26	91	91	100	100	100	65	75	58		81	79		55	75	55	41	77	79
MROC-MA-0063	Completed	Completed	9.SIEA	MA	1	1	1	2	2	31.7	1	3	0	55	Never Smoked	Married	Some college, trade or university	Employed full-time	$25,000 - $49,999	White		0	0	53	55	66	100	54	60	49	22	68	71	85	100	100	55	67	53	22	68	59		43	75	60	34	68	79
MROC-MA-0064	Completed	Completed	5.DIEP	MA	2	2	1	2	3	29.6	0	3	0	44	Never Smoked	Separated	College, trade or university degree	Employed full-time	$50,000 - $74,999	White	Not Hispanic or Latino	0	0	0	43	68	72	0	63	100	53	82	64	100	100	100	54	75	60	32	63	70
MROC-MA-0065	Completed	Completed	5.DIEP	MA	1	2	1	2	2	28.5	0	3	0	52	Previous Smoker	Married	Some college, trade or university	Employed full-time	$75,000 - $99,000	White	Not Hispanic or Latino	0	0	58	53	63	83	49	53	58	32	63	85	100	100	100	65	100	63	47	60	47	50
MROC-MA-0066	Completed	Completed	5.DIEP	MA	1	1	1	2	1	32.5	0	2	0	33	Never Smoked	Married		Homemaker		White		0	0	100	58	100	100	90	68	55	47	71	85	100	100	100	62	75	50	60	91	89	81	52	67	49	52	71	89
MROC-MA-0067	Completed	Completed	9.SIEA	MA	1	1	1	2	2	34.1	0	3	0	64	Never Smoked	Married	Some college, trade or university	Employed part-time	$25,000 - $49,999	White	Not Hispanic or Latino	0	0	43	63	100	100	0	66	92	43	81	80	100	100	100	100	100	100		100	100	100	0	100	100	100	91	100
MROC-MA-0068	Completed	Completed	5.DIEP	MA	1	2	1	2	2	22	0	2	0	67	Previous Smoker	Married	College, trade or university degree	Retired	$75,000 - $99,000	White	Not Hispanic or Latino	0	0	79	60	60	72	83
MROC-MA-0069	Completed	Completed	1.DTI	MA	1	2	2	1	3	22.6	0	3	0	29	Never Smoked	Single, never married	College, trade or university degree	Employed full-time	$50,000 - $74,999	White	Not Hispanic or Latino	0	0	79	92	81	83	100	46	100	90	91	56	58	100	58	85	67	100	100	81			71	75	100	90	91
MROC-MA-0070	Completed	Completed	5.DIEP	MA	1	1	1	2	2	26.5	0	3	0	44	Yes	Married	Some college, trade or university		$50,000 - $74,999	White	Not Hispanic or Latino	0	0	48	50	50	72	54	50	47	45	57	77	100	100	91	65	86	60	47	71	70	61
MROC-MA-0071	Completed	Completed	5.DIEP	MA	1	1	1	2	2	31.1	0	1	1	53	Never Smoked	Married	College, trade or university degree	Homemaker	$75,000 - $99,000	White	Not Hispanic or Latino	0	0	58	65	91	100	60	74	67	57	100	80	100	100	100	65	67	76	60	100	100	55	69	67	70	60	100	89
MROC-MA-0073	Completed	Completed	Mixed-pure autologous	MA	1	2	1	2	1	28.5	0	2	1	38	Never Smoked	Married	College, trade or university degree	Employed full-time	$100,000 or more	White	Not Hispanic or Latino	0	0	58	57	71	72	39	46	49	26	53	91	100	100	100	55	67	46	43	57	70		61	75	58	41	77	70
MROC-MA-0074	Completed	Completed	5.DIEP	MA	1	2	1	2	3	21.2	0	3	0	51	Never Smoked	Married	College, trade or university degree	Other	$100,000 or more	White	Not Hispanic or Latino	0	0	58	63	77	72	52	50	63	35	63	74	100	64	49	85	51	82	49	77	47	89	81	21	60	45	77	29
MROC-MA-0075	Completed	Completed	9.SIEA	MA	1	1	1	2	1	30.9	0	2	1	47	Never Smoked	Married	College, trade or university degree	Employed full-time	$100,000 or more	White	Not Hispanic or Latino	0	0	100	73	50	100	83	39	40	39	60	64	85	100	100	71	75	57	57	63	79	60	50	61	63	63	68	75
MROC-MA-0076	Completed	Completed	9.SIEA	MA	1	1	1	2	1	37	0	2	1	66	Never Smoked	Married	Some college, trade or university	Employed part-time	$100,000 or more	White	Not Hispanic or Latino	0	0	43	46	50	100	39	81	73	41	60	48	48	59	91	45	47	47	22	68			42	75	67	34	60	70
MROC-MA-0077	Completed	Completed	9.SIEA	MA	1	2	2	2	3	48	0	1	0	41	Never Smoked	Married	College, trade or university degree	Homemaker	$50,000 - $74,999	White	Not Hispanic or Latino	0	0	63	60	68	100	72	57				67	81	100	64	85	100	100	72	85	79
MROC-MA-0078	Completed	Completed	Mixed-pure autologous	MA	1	2	1	2	1	37.6	0	2	0	48	Never Smoked	Single, never married	College, trade or university degree	Other	$50,000 - $74,999	American Indian/Alaska Native	Not Hispanic or Latino	0	0	58	65	66	100	50	46
MROC-MA-0079	Completed	Completed	5.DIEP	MA	1	1	1	2	2	25.5	0	2	1	40	Never Smoked	Living with significant other	College, trade or university degree	Employed full-time	$100,000 or more	White	Not Hispanic or Latino	0	0	48	58	60	83	60	39	53	47	53	77	100	100	100	46	75	60	52	50	70		59	67	65	47	60	70
MROC-MA-0080	Completed	Completed	5.DIEP	MA	1	1	1	2	2	23.4	0	3	0	56	Previous Smoker	Married	College, trade or university degree	Employed full-time	$100,000 or more	White	Not Hispanic or Latino	0	0	53	65	57	100	37	66	55	37	71	85	100	100	85	85	100	82	52	63	79	61	59	75	86	60	63	89
MROC-MA-0081	Completed	Completed	5.DIEP	MA	1	2	1	2	2	31.3	0	2	0	36	Never Smoked	Married	Some Master/Doctoral work	Employed full-time	$75,000 - $99,000	White	Not Hispanic or Latino	0	0	70	79	63	100	77	33								48	0	70	77	39	59		57	43	73	83	43	70
MROC-MA-0082	Completed	Completed	5.DIEP	MA	1	1	1	2	2	25.8	0	3	1	61	Previous Smoker	Living with significant other	Some college, trade or university	Employed full-time	$25,000 - $49,999	White	Not Hispanic or Latino	0	0	70	65	68	72	60	53	86	72	74	91	100	100	100	100	100	86	67	81	79	61	100	100	100	60	91	70
MROC-MA-0083	Completed	Completed	9.SIEA	MA	1	2	2	2	3	26.5	0	1	0	59	Previous Smoker	Married	Some high school	Other	$100,000 or more	White	Not Hispanic or Latino	0	0	48	67	100	83	67	77	100	100	77	77	100	100	100	100	100	100	100	91	100
MROC-MA-0084	Completed	Completed	Mixed-pure autologous	MA	1	2	2	2	3	40.9	0	3	0	41	Never Smoked	Married	College, trade or university degree	Employed part-time	$75,000 - $99,000	White	Not Hispanic or Latino	0	0	33	52	81	100	47	68	39	16	66	60	91	91	100	78	61	79	54	68	100		52	67	70	37	66	89
MROC-MA-0085	Completed	Completed	5.DIEP	MA	1	2	1	2	2	33.3	0	3	0	51	Never Smoked	Married	College, trade or university degree	Employed full-time	$50,000 - $74,999	White	Not Hispanic or Latino	0	0	58	79	100	83	67	61	38	16	43	34	48	91	70	69	100	86	52	33	37		25		100	54	57	37
MROC-MA-0086	Completed	Completed	5.DIEP	MA	1	2	1	2	1	33.6	0	2	1	43	Previous Smoker	Living with significant other	College, trade or university degree	Employed full-time	$50,000 - $74,999	American Indian/Alaska Native	Not Hispanic or Latino	0	0	53	57	63	83	47
MROC-MA-0087	Completed	Completed	Mixed-pure autologous	MA	99	2	1	2	3	28.4	0	1	0	52	Previous Smoker	Married	Some college, trade or university	Employed part-time	$75,000 - $99,000	White	Not Hispanic or Latino	0	0	43	48	63	83	34	50	73	47	71	56	74	91	100	49	39	60	57	71	89		55	35	100	52	57	89
MROC-MA-0088	Completed	Completed	9.SIEA	MA	1	2	1	2	3	26.9	0	2	0	40	Never Smoked	Married	College, trade or university degree	Employed full-time	$100,000 or more	White	Not Hispanic or Latino	0	0	58	76	77	100	67	57	67	63	55	61	85	59	58
MROC-MA-0089	Completed	Completed	5.DIEP	MA	1	1	1	2	3	21.4	0	2	1	50	Never Smoked	Married	College, trade or university degree	Employed part-time	$100,000 or more	White	Not Hispanic or Latino	0	0	79	70	91	100	63	74	63	49	85	71	100	59	100	64	67	63	63	68	79	74	61	75	67	60	81	100
MROC-MA-0090	Completed	Completed	5.DIEP	MA	1	1	1	2	2	27.9	0	3	1	42	Previous Smoker	Married	College, trade or university degree	Employed full-time	$100,000 or more	White	Not Hispanic or Latino	0	0	58	67	77	100	63	71	100	90	91	100	100	100	100	100	75	100	63	91	79
MROC-MA-0091	Completed	Completed	9.SIEA	MA	2	1	1	2	3	41.7	0	1	0	52	Never Smoked	Single, never married	College, trade or university degree	Employed full-time	$25,000 - $49,999	White	Not Hispanic or Latino	0	0	58	63	63	72	35	66	49	35	68	62	62	100	91	69	86	58	49	100	59		53	39	65	43	77	79
MROC-MA-0092	Completed	Completed	9.SIEA	MA	1	2	2	2	3	31.2	0	3	0	45	Never Smoked	Married	College, trade or university degree	Employed full-time	$50,000 - $74,999	White	Not Hispanic or Latino	0	0	48	55	81	100	43	60	57	37	57	71	100	100	100	65	61	67	57	71	47	0
MROC-MA-0093	Completed	Completed	5.DIEP	MA	1	1	1	2	1	25.8	0	2	1	37	Never Smoked	Married	College, trade or university degree	Student	$50,000 - $74,999	Asian	Not Hispanic or Latino	0	0	63	45	63	83	54	68	92	83	68	56	100	100	100	52	39	63	57	53	79
MROC-MA-0094	Completed	Completed	5.DIEP	MA	1	1	1	2	1	22.4	0	2	1	57	Yes	Married	Some college, trade or university	Employed full-time		White	Not Hispanic or Latino	0	0	53	76	63	72	63	50	70	63	50	71	100	100	100	35	39	53	29	63	47
MROC-MA-0095	Completed	Completed	Mixed-pure autologous	MA	1	2	2	1	3	26.4	0	1	0	38	Never Smoked	Single, never married	College, trade or university degree	Employed full-time	$50,000 - $74,999	White	Not Hispanic or Latino	0	0	48	55	66	83	39	57	52	29	63	67	100	100	100	64	67	50	45	50	79		71	67	57	41	53	70
MROC-MA-0096	Completed	Completed	5.DIEP	MA	1	2	1	2	2	38.8	0	3	1	39	Previous Smoker	Living with significant other	College, trade or university degree	Employed full-time	$50,000 - $74,999	White	Not Hispanic or Latino	0	0	33	52	81	35	26	63	100	38	85	80	100	100	100	61	61	79	39	71	70		59	86	79	32	68	59
MROC-MA-0097	Completed	Completed	5.DIEP	MA	1	2	1	2	2	30.5	0	3	1	59	Previous Smoker	Married	High school diploma	Employed full-time	$100,000 or more	White	Not Hispanic or Latino	0	0	48	57	68	83	41	60	53	40	71	64	81	51	100	65	75	70	54	68	70	61	58	75	65	49	81	70
MROC-MA-0098	Completed	Completed	5.DIEP	MA	1	2	1	2	2	28.5	0	3	1	48	Previous Smoker	Married	College, trade or university degree	Employed full-time	$25,000 - $49,999	White	Not Hispanic or Latino	0	0	100	92	74	100	54	50	73	43	100	71	100	100	100	78	100	100	39	74	59		65	67	63	63	85	47
MROC-MA-0099	Completed	Completed	9.SIEA	MA	1	2	1	2	2	26.4	0	2	1	47	Never Smoked	Married	College, trade or university degree	Employed full-time	$100,000 or more	White	Not Hispanic or Latino	0	0	70	70	74	72	57	53	70	48	74	77	100	91	100	78	86	67	57	63	89		78	86	73	63	57	89
MROC-MA-0100	Completed	Completed	9.SIEA	MA	1	1	1	2	2	20.1	0	2	1	50	Never Smoked	Married	High school diploma	Homemaker	Less than $25,000	White	Not Hispanic or Latino	0	0	43	47	73	72	31	60	58	22	84	69	71	100	100	52	67	57	47	77	74		59	67	52	49	84	70
MROC-MA-0101	Completed	Completed	5.DIEP	MA	1	1	1	2	2	35.9	0	3	1	44	Previous Smoker	Married	College, trade or university degree	Employed full-time	$75,000 - $99,000	White	Not Hispanic or Latino	0	0	53	55	66	83	57	57	55	54	60	100	100	100	100	40	86	70	52	77	89		64	100	100	67	53	79
MROC-MA-0102	Completed	Completed	9.SIEA	MA	1	2	1	2	2	26	1	3	0	41	Previous Smoker	Married	Some high school	Unemployed/seeking employment	Less than $25,000	American Indian/Alaska Native		0	0	48	40	74	83	0
MROC-MA-0103	Completed	Completed	5.DIEP	MA	1	2	1	2	1	38.7	0	2	1	51	Previous Smoker	Married	Some college, trade or university	Employed full-time	$100,000 or more	White	Not Hispanic or Latino	0	0	70	70	63	83	39	66	100	57	71	71	100	100	100	75	100	100	63	77	89		71	86	100	63
MROC-MA-0105	Completed	Completed	5.DIEP	MA	1	2	1	2	1	34.1	0	2	1	44	Previous Smoker	Living with significant other	Some high school	Employed full-time	$25,000 - $49,999		Not Hispanic or Latino	0	0	43	48	66	60	50	77	63		91	59	62	100	100	81	75	52	57	71	89		78	100	63	63	81	89
MROC-MA-0106	Completed	Completed	1.DTI	MA	1	2	1	2	2	23.9	0	2	0	77	Previous Smoker	Widowed	High school diploma	Retired	$50,000 - $74,999	White	Not Hispanic or Latino	0	0	53	55	71	72	0	77	65	67	81	71	100	100	49		0	36		68			0	0	33	0	63
MROC-MA-0107	Completed	Completed	5.DIEP	MA	1	1	1	2	1	24.6	0	2	0	64	Never Smoked	Married	College, trade or university degree	Retired	$100,000 or more	White	Not Hispanic or Latino	0	0	100	100	100	100	67	100	86	77	91	85	100	100	100	71	75	92	77	85	89	81	73	75	79	77	81	100
MROC-MA-0108	Completed	Completed	5.DIEP	MA	1	1	2	2	2	21.2	0	3	1	58	Previous Smoker	Married	Some college, trade or university	Employed full-time	$100,000 or more	White	Not Hispanic or Latino	0	0	48	73	74	100	54	66	82	72	74	69	100	100	100	78	75	92	85	68	79		91	67	92	67	77	89
MROC-MA-0110	Completed	Completed	5.DIEP	MA	1	2	1	2	2	38.2	0	3	0	46	Never Smoked	Married	Some college, trade or university	Employed full-time	$50,000 - $74,999	White	Not Hispanic or Latino	0	0	63	63	57	100	60	66	63	63	50	56	100	47	58	69	67	63	57	63	59		73	67	70	61	66	79
MROC-MA-0111	Completed	Completed	5.DIEP	MA	1	1	1	2	1	30.1	0	2	1	61	Never Smoked	Married	College, trade or university degree	Retired	$100,000 or more	White	Not Hispanic or Latino	0	0	70	70	85	100	60	57	86	65	66	65	78	79	100	78	67	70	63	77	89		62	67	79	60	85	89
MROC-MA-0112	Completed	Completed	7.SGAP	MA	1	1	1	2	1	31.1	0	2	1	42	Never Smoked	Married	College, trade or university degree	Employed full-time	$100,000 or more	White	Not Hispanic or Latino	0	0	79	70	81	83	54	50	73	32	68	69	100	91	91	73	75	58	41	63			54	55	60	37	57
MROC-MA-0113	Completed	Completed	Mixed-pure autologous	MA	99	2	1	2	3	26.8	0	1	0	57	Previous Smoker	Married	Some college, trade or university	Retired	$100,000 or more	White	Not Hispanic or Latino	0	0	28	57	63	72	37	68	82	87	77	49	77	100	100	50	75	86	67	68	79		53	55	79	57	77	100
MROC-MA-0114	Completed	Completed	9.SIEA	MA	1	1	1	2	2	22.8	0	3	0	60	Never Smoked	Married	College, trade or university degree	Homemaker	$100,000 or more	White	Not Hispanic or Latino	0	0	70	70	77	83	52	68	70	49	68	77	100		70	91	55	100	54	77	79		91	67	86	53	85	79
MROC-MA-0115	Completed	Completed	9.SIEA	MA	1	1	1	2	3	25.1	0	3	0	48	Never Smoked	Single, never married	Some college, trade or university	Employed full-time	$25,000 - $49,999	White	Not Hispanic or Latino	0	0	58	41	57	83	43	60	34	22	63	59	77	100	91	53	67	48	32	71	79	74	71	75	47	45	71	75
MROC-MA-0118	Completed	Completed	5.DIEP	MA	1	2	2	2	3	28.3	0	1	0	45	Never Smoked	Married	College, trade or university degree	Employed full-time	$50,000 - $74,999	White	Not Hispanic or Latino	0	0	53	63	77	100	41		63	56	74	91	100	100	100	75	55	92	60	81	89	61	61	55	82	54	85	89
MROC-MA-0120	Completed	Completed	5.DIEP	MA	1	1	1	2	2	20.8	0	2	1	60	Previous Smoker	Married	Some college, trade or university	Retired		White	Not Hispanic or Latino	0	0	58	100	100	100		46	92		68	91	100	91	100	69	55	100		53	89		67	75	0		77	100
MROC-MA-0121	Completed	Completed	9.SIEA	MA	1	1	1	2	2	27.9	0	3	0	72	Previous Smoker	Married	College, trade or university degree	Retired	$50,000 - $74,999	White	Not Hispanic or Latino	0	0	63	82	77	83	72	81	100	100	91	0	100	100	100	78	100	100	100	100	100
MROC-MA-0122	Completed	Completed	5.DIEP	MA	1	1	1	2	2	20.7	0	3	1	45	Previous Smoker	Living with significant other	High school diploma	Employed full-time	$50,000 - $74,999	White	Not Hispanic or Latino	0	0	100	55	60	100		60	49	41	68	85	100	100	100	55	61	50	40	81	100		52	67	48	29	71	70
MROC-MA-0123	Completed	Completed	5.DIEP	MA	1	2	2	2	3	31.5	0	3	0	56	Never Smoked	Married	College, trade or university degree	Employed full-time	$25,000 - $49,999	American Indian/Alaska Native	Not Hispanic or Latino	0	0	79	60	81	83	67	81	65	39	71	61	85	64	100	85	100	82	67	71	79		100	100	86	77	76	60
MROC-MA-0125	Completed	Completed	Mixed-pure autologous	MA	99	2	1	2	3	29.6	1	1	0	52	Never Smoked	Married	Some college, trade or university	Employed full-time	$50,000 - $74,999	White	Not Hispanic or Latino	1	1	33	55	57	83	34	50
MROC-MA-0129	Completed	Completed	5.DIEP	MA	99	2	1	2	3	23.8	0	1	0	56	Previous Smoker	Married	College, trade or university degree	Unable to work/disabled	$50,000 - $74,999	White	Not Hispanic or Latino	0	0	22	47	53	83	37	57	79	63	60	77	100	100	100	61	75	73	63	66	70		91	55	100	67	60	70
MROC-MA-0130	Completed	Completed	5.DIEP	MA	1	2	2	2	3	20.2	0	3	0	53	Never Smoked	Living with significant other	Some college, trade or university	Employed part-time	$25,000 - $49,999	White	Not Hispanic or Latino	0	0	63	63	74	100	63	100	100	77	100	71	85	100	100	81	86	92	72	81	79		78	67	82	63	81	89
MROC-MA-0132	Completed	Completed	5.DIEP	MA	1	1	1	2	1	27.6	0	2	1	48	Never Smoked	Living with significant other	College, trade or university degree	Employed full-time	$100,000 or more	White	Not Hispanic or Latino	0	0	70	100	91	83	63	74	100	100	85	91	100	100	100	91	100	92	77	100	100	89	100	100	100	100	100	100
MROC-MA-0133	Completed	Completed	5.DIEP	MA	2	1	1	2	3	36.1	0	3	0	54	Previous Smoker	Living with significant other	High school diploma	Employed full-time	$100,000 or more	White	Not Hispanic or Latino	0	0	43	53	71	83	22	66	63	50	53	71	100	91	100	64	75	79	60	50	79
MROC-MA-0134	Completed	Completed	5.DIEP	MA	1	1	1	2	1	31.8	0	2	1	51	Previous Smoker	Married	College, trade or university degree	Other	$100,000 or more	White	Not Hispanic or Latino	0	0	48	65	68	83	49	66	100	59	77	85	100	100	100	91	100	79	56	66	59		73	75	76	48	85	100
MROC-MA-0135	Completed	Completed	7.SGAP	MA	1	1	1	2	2	34.2	0	3	0	66	Never Smoked	Married	Some high school	Retired	$25,000 - $49,999	White	Not Hispanic or Latino	0	0	63	63	84	72	29		73	67	100	100	100	100	100	75	100	100	100	100			71	100	82	57	100
MROC-MA-0136	Completed	Completed	6.LD	MA	1	2	1	2	1	24.1	0	2	1	49	Never Smoked	Married	College, trade or university degree	Employed full-time	$50,000 - $74,999	White	Not Hispanic or Latino	1	1	79	63	74	100	63		63	49	68	55	100	100	100	58	47	63	52	53			57	61	63	49	74
MROC-MA-0137	Completed	Completed	6.LD	MA	1	1	1	2	1	24.2	0	2	1	54	Never Smoked	Married	High school diploma	Employed full-time	$75,000 - $99,000	White	Not Hispanic or Latino	0	0	79	67	100	83	60	77	63	54	91	91	100	100	100	100	100	70	49	85			100	100	65	54	100
MROC-MA-0138	Completed	Completed	5.DIEP	MA	1	2	1	2	3	37.9	0	1	0	48	Previous Smoker	Married	College, trade or university degree	Employed full-time	$25,000 - $49,999	White	Not Hispanic or Latino	0	0	63	52	81	83	60		70	37	66	58	70	84	100
MROC-MA-0139	Completed	Completed	5.DIEP	MA	1	1	1	2	2	26.4	0	3	0	44	Previous Smoker	Married	Some high school	Employed full-time	$100,000 or more	White	Not Hispanic or Latino	0	0	53	79	67	100	72	53	58	52	63	50	85	31	91	59	43	60	77	81	59		71	55	58	57	60	47
MROC-MA-0140	Completed	Completed	6.LD	MA	1	2	1	2	2	23.7	0	3	0	46	Previous Smoker	Divorced	Some college, trade or university	Employed full-time	$25,000 - $49,999	American Indian/Alaska Native	Not Hispanic or Latino	0	0	43	42	36	60	72	28	55	45	29	49	100	100	100								71	100	60	83	50
MROC-MA-0141	Completed	Completed	5.DIEP	MA	1	1	1	2	2	23.5	0	3	0	55	Never Smoked	Married	College, trade or university degree	Employed full-time	$100,000 or more	White	Not Hispanic or Latino	0	0	70	82	66	83	57	63	76	57	77	85	100	100	100	100	100	100	67	66	59	67	100	100	100	63	66	70
MROC-MA-0143	Completed	Completed	9.SIEA	MA	1	1	1	2	2	27	0	3	1	41	Never Smoked	Married	High school diploma	Employed full-time				0	0	70	73	91	83	63	68	45	63	81	78	91	100	64	69	100	63	54	91	89		63	86	70	60	77	79
MROC-MA-0144	Completed	Completed	5.DIEP	MA	2	1	1	2	3	28.2	0	1	0	41	Yes	Married	High school diploma	Employed part-time	$50,000 - $74,999	White	Not Hispanic or Latino	0	0	43	36	77	83	0	66								11	27	33	0	74	79		27	21	38	0	71	79
MROC-MA-0145	Completed	Completed	5.DIEP	MA	2	1	1	2	3	34.5	1	1	0	61	Never Smoked	Married	College, trade or university degree	Other	$50,000 - $74,999	White	Not Hispanic or Latino	0	0	48	53	91	60	16									47	35	49	29	71	37		52	35	48	26	68	29
MROC-MA-0146	Completed	Completed	5.DIEP	MA	99	2	1	2	2	35.8	0	1	1	64	Previous Smoker	Widowed	High school diploma	Homemaker	$25,000 - $49,999	White	Not Hispanic or Latino	0	0	53	60	71	83	24	85	65	74	74	91	100	100	100	91	100	92	100	85	100		91	100	100		81	100
MROC-MA-0147	Completed	Completed	5.DIEP	MA	1	1	1	2	2	29.4	0	1	0	63	Previous Smoker	Married	Some high school	Employed full-time	$100,000 or more	White	Not Hispanic or Latino	0	0	48	63	53	83	45	60	65	57	53	74	100	100	100	73	100	100	83	57	70	0
MROC-MA-0148	Completed	Completed	5.DIEP	MA	1	1	1	2	2	26.6	0	3	0	71	Never Smoked	Married	Some high school	Homemaker		White	Not Hispanic or Latino	0	0	29	67	81	83	53	70	100	100	81	65	91	100	100								73	75	100	100	91	89
MROC-MA-0149	Completed	Completed	5.DIEP	MA	1	2	1	2	2	24.2	0	2	0	49	Previous Smoker	Married	College, trade or university degree	Employed full-time	$100,000 or more	White	Not Hispanic or Latino	0	0	58	70	74	83	49		70	45	46	85	100	100	91	100	100	92	54	74	79	100	85	100	92	63	63	79
MROC-MA-0150	Completed	Completed	5.DIEP	MA	1	1	1	2	1	30.8	0	2	1	61	Never Smoked	Widowed	Some college, trade or university	Employed part-time	$25,000 - $49,999	White	Not Hispanic or Latino	0	0	43	79	100	100	27	74	100	36	100	100	100	100	58	100	75	92		91	89		75	61	76		91	100
MROC-MA-0154	Completed	Completed	Mixed-pure autologous	MA	1	2	1	2	2	30.2	0	3	1	38	Yes	Divorced	Some high school	Employed part-time	Less than $25,000	White	Not Hispanic or Latino	0	0	28	43	68	83	26	68	58	43	100	100	100	100	100
MROC-MA-0156	Completed	Completed	5.DIEP	MA	1	1	1	2	3	28	0	1	1	44	Previous Smoker	Separated	Some Master/Doctoral work	Employed full-time	$75,000 - $99,000	White	Not Hispanic or Latino	0	0	79	73	71	100	54	60	60	31	77	91	100	100	49	78	86	63	43	71	70	100	67	67	76	46	68	100
MROC-MA-0158	Completed	Completed	5.DIEP	MA	1	2	1	2	2	22.9	0	3	0	57	Previous Smoker	Married	College, trade or university degree	Employed part-time	$25,000 - $49,999	White	Not Hispanic or Latino	0	0	53	58	100	100	39	57	82	47	100	69	91	91	91	75	86	100	49	81	89	74	85	100	63	52	100	89
MROC-MA-0159	Completed	Completed	9.SIEA	MA	1	2	1	2	2	30.8	0	3	1	49	Previous Smoker	Married	High school diploma	Employed full-time	$100,000 or more	White	Not Hispanic or Latino	0	0	58	70	74	83	34	66	63	0	63	80	100	100	100	59	67	63	26	81	79		61	55	63	45	68	70
MROC-MA-0160	Completed	Completed	5.DIEP	MA	1	1	1	2	2	23.5	0	3	1	51	Previous Smoker	Married	College, trade or university degree	Employed full-time	$75,000 - $99,000	White	Not Hispanic or Latino	0	0	53	63	53	72	63		60	57	68	67	77	100	80	65	100	63	57	71	47		85	100	63	63	68	79
MROC-MA-0161	Completed	Completed	5.DIEP	MA	1	1	1	2	1	27.8	0	2	1	56	Previous Smoker	Living with significant other	High school diploma	Employed full-time	$100,000 or more	White	Not Hispanic or Latino	0	0	58	63	66	83	47	77								64	100	63	47	71	74		49	67	57	38	60	79
MROC-MA-0162	Completed	Completed	2.TE	MA	1	2	1	2	2	19.3	0	2	1	56	Yes	Married	College, trade or university degree	Employed full-time	$100,000 or more	White	Not Hispanic or Latino	0	1	58	79	100	100	47	61	65	63	71	74	100	100	100	69	75	82	60	71
MROC-MA-0163	Completed	Completed	Mixed-implant+autologous	MA	1	2	1	2	3	19.9	0	1	1	62	Previous Smoker	Widowed	High school diploma	Employed full-time	$25,000 - $49,999	White	Not Hispanic or Latino	0	0	79	92	63	83	60	68	58	0	68	65	100	100	100	0	35	40	0	53	79		27	35	42	0	53	89
MROC-MA-0164	Completed	Completed	2.TE	MA	1	2	1	2	1	22.8	0	2	1	48	Previous Smoker	Married	High school diploma	Employed part-time	$100,000 or more	White	Not Hispanic or Latino	0	0	45	67	100		67	60	67	63	71	80	100	91	100	78	100	58	52	77			62	100	60	47	81
MROC-MA-0165	Completed	Completed	9.SIEA	MA	1	1	1	2	2	24.5	0	2	1	53	Previous Smoker	Married	College, trade or university degree	Employed full-time	$100,000 or more	White	Not Hispanic or Latino	0	0	58	63	66	83	41	57	63	45	63	62	69	79	100	58	86	63	45	63	79	100	64	75	63	47	50	89
MROC-MA-0166	Completed	Completed	9.SIEA	MA	1	1	1	2	1	27.6	0	2	1	47	Previous Smoker	Living with significant other	Some high school	Employed full-time	$25,000 - $49,999	White	Not Hispanic or Latino	0	0	100	43	33	83	63	43	62	50	66	75	100	90	91	71	67	49	37	50	47		62	67	58	34	18	47
MROC-MA-0167	Completed	Completed	Mixed-pure autologous	MA	1	2	1	1	2	25.9	0	1	1	44	Previous Smoker	Married	College, trade or university degree	Employed part-time	$100,000 or more	White	Not Hispanic or Latino	0	0	63	47	77	83	52	31	34	22	63	46	91	100	100	35	27	39	22	53	79		32	27	33	0	57	37
MROC-MA-0168	Completed	Completed	Mixed-pure autologous	MA	1	2	1	2	2	26.2	0	3	1	49	Previous Smoker	Divorced	High school diploma	Employed full-time	$50,000 - $74,999	White		0	0	58	53	66	83	57		48	32	63	59	100	100	100	51	75	47	29	81	70		20	100	58	45	81	79
MROC-MA-0169	Completed	Completed	5.DIEP	MA	1	1	1	2	2	26.6	0	3	1	50	Previous Smoker	Married	High school diploma	Employed full-time	$100,000 or more	White	Not Hispanic or Latino	0	0	58	86	81	83	72	60	67	57	91	100	100	100	100	81	100	82	83	85	79	81	100	100	92	100	91	79
MROC-MA-0172	Completed	Completed	Mixed-pure autologous	MA	1	2	1	2	2	29.1	0	3	1	51	Previous Smoker	Separated	Some college, trade or university	Employed full-time	$75,000 - $99,000	American Indian/Alaska Native	Not Hispanic or Latino	0	0	79	86	77	100	100	50	58	52	66	54	81	51	70	52	75	47	32	74	79		69	86	63	50	68	79
MROC-MA-0173	Completed	Completed	5.DIEP	MA	1	1	1	1	1	23.1	0	2	1	42	Never Smoked	Married	College, trade or university degree	Employed full-time	$50,000 - $74,999	White	Not Hispanic or Latino	0	0	100	100	84	83	100	66	86	57	57	55	81	100	100	50	35	41	0	53	70		39	32	52	40	60	47
MROC-MA-0174	Completed	Completed	5.DIEP	MA	1	1	1	2	3	27.1	0	3	0	72	Never Smoked	Divorced	Some college, trade or university	Retired	$25,000 - $49,999	White	Not Hispanic or Latino	0	0	43	53	63	83	36	50	58	38	53	47	50	51	64	57	75	76	53	53	59		48	47	53	43	50	47
MROC-MA-0176	Completed	Completed	5.DIEP	MA	1	1	1	2	1	24.3	0	2	1	55	Never Smoked	Married	College, trade or university degree	Employed full-time	$100,000 or more	White	Not Hispanic or Latino	0	0	100	70	66	100	77	63								58	67	65	39	74	79		64	75	67	47	77	89
MROC-MA-0177	Completed	Completed	5.DIEP	MA	1	1	1	2	1	31.1	0	2	1	34	Never Smoked	Married	College, trade or university degree	Unemployed/seeking employment	Less than $25,000	Black or African American	Not Hispanic or Latino	0	0	43	60	53	60	37	77	100	60	85	100	100	100	100	53	75	100	60	66	79		58	75	100	72	81	100
MROC-MA-0178	Completed	Completed	6.LD	MA	1	1	1	2	2	24.9	0	3	1	40	Never Smoked	Single, never married	College, trade or university degree	Employed full-time	$75,000 - $99,000	White	Not Hispanic or Latino	0	0	63	60	77	83	72	66	52	52	85	53	56	59	43	78	55	73	72	77		50	65	55	76	77	85
MROC-MA-0179	Completed	Completed	5.DIEP	MA	2	1	1	2	3	25.5	0	1	0	65	Previous Smoker	Divorced	Some college, trade or university	Employed part-time	$25,000 - $49,999	White	Not Hispanic or Latino	0	0	38	57	77	83	35	85	76	43	71	91	100	91	100	85	100	79	63	77	89		91	86	92	53	74	89
MROC-MA-0180	Completed	Completed	5.DIEP	MA	1	2	1	2	1	24.6	0	2	0	51	Never Smoked	Married	College, trade or university degree	Employed full-time	$75,000 - $99,000	White	Not Hispanic or Latino	0	0	58	38	77	83	26	57	28	0	53	43	69	84	80	42	55	36	0	63	70		35	51	40	0	57	70
MROC-MA-0181	Completed	Completed	5.DIEP	MA	1	1	1	2	1	27.4	0	2	1	38	Previous Smoker	Married	College, trade or university degree	Employed full-time	$100,000 or more	White	Not Hispanic or Latino	0	0	58	81	85	100	45	68	79	39	66	91	100	100	100	50	47	63	34	57	100		57	51	92	43	60	79
MROC-MA-0182	Completed	Completed	6.LD	MA	1	1	1	2	2	18.2	0	3	0	57	Previous Smoker	Married	Master/Doctoral degree	Retired	$100,000 or more	White	Not Hispanic or Latino	0	0	100	92	74	83	83	39	79	45	71	100	100	84	100	81	100	100	83	71		74	91	100	92	100	74
MROC-MA-0183	Completed	Completed	6.LD	MA	1	1	1	2	1	21.9	0	3	0	61	Previous Smoker	Married	Some college, trade or university	Employed full-time	$50,000 - $74,999	White	Not Hispanic or Latino	0	0	70	58	68	46	43	71	65	45	57	60	71	100	100	67	75	58	43	57			100	100	92	47	66
MROC-MA-0184	Completed	Completed	5.DIEP	MA	1	1	1	2	1	31.4	0	2	1	58	Never Smoked	Married	Some high school	Employed full-time	Less than $25,000	White	Not Hispanic or Latino	0	0	58	63	91	100	77	74	67	60	85	100	100	100	100	78	100	86	83	100	100		91	86	100	83	100	100
MROC-MA-0185	Completed	Completed	5.DIEP	MA	1	1	1	2	3	43.8	0	3	0	60	Previous Smoker	Married	Some high school	Retired	$25,000 - $49,999	White	Not Hispanic or Latino	0	0	45	52	71	83	18	68	47	36	63	56	74	74	100	61	67	49		60	47		53	51	46	26	66	70
MROC-MA-0186	Completed	Completed	2.TE	MA	1	1	1	2	2	27.4	1	3	0	64	Previous Smoker	Married	College, trade or university degree	Retired	$75,000 - $99,000	White	Not Hispanic or Latino	0	0	100	100	77	100	100	53	100	57	68	51	81	100	100	64	51	86	52	57			58	55	100	60	77
MROC-MA-0187	Completed	Completed	2.TE	MA	1	2	1	2	1	22	0	2	1	41	Previous Smoker	Divorced	College, trade or university degree	Employed full-time	$75,000 - $99,000	White	Not Hispanic or Latino	1	1	58	63	74	100	77	57	50	45	57	65	85	100	100	22	35	32	34	57			16	21	28	16	43
MROC-MA-0189	Completed	Completed	5.DIEP	MA	1	1	1	2	1	26.7	0	2	1	43	Never Smoked	Single, never married	College, trade or university degree	Employed full-time	$50,000 - $74,999	Black or African American	Not Hispanic or Latino	0	0	58	63	77	83	43	60	73		81	85	100	100	100	73	100	73	59	77	89	100	68	100	63	63	71	89
MROC-MA-0191	Completed	Completed	5.DIEP	MA	1	1	1	1	3	41.1	0	3	0	43	Never Smoked	Single, never married	High school diploma	Employed full-time	$25,000 - $49,999		Not Hispanic or Latino	0	0	79	57	71	100	39	57	50	43	53	68	100	100	100	59	100	52	49	53	47
MROC-MA-0193	Completed	Completed	5.DIEP	MA	1	2	2	1	3	24.7	1	1	0	61	Never Smoked	Married	Some college, trade or university	Employed full-time	$25,000 - $49,999	Asian	Not Hispanic or Latino	0	0	38	76	100	100	36	81	86	53	100	51	100	100	91	64	86	79	36	81	89
MROC-MA-0194	Completed	Completed	5.DIEP	MA	1	1	1	2	2	33.4	0	2	1	55	Never Smoked	Married	College, trade or university degree	Employed full-time	$100,000 or more	Asian	Not Hispanic or Latino	0	0	58	49	81	100	22	77	79	46	57	100	100	100	100	75	100	82	43	63	37		69	100	79	34	63	37
MROC-MA-0195	Completed	Completed	9.SIEA	MA	1	1	1	2	1	29.2	0	3	1	59	Previous Smoker	Married	Some college, trade or university	Employed part-time	$25,000 - $49,999	White	Not Hispanic or Latino	0	0	48	73	60	83	54	39
MROC-MA-0196	Completed	Completed	1.DTI	MA	1	2	2	1	3	18.4	0	3	0	32	Never Smoked	Living with significant other	College, trade or university degree	Employed part-time	$75,000 - $99,000	White	Not Hispanic or Latino	0	0	100	100	100	100	100	60	100	90	81	100	100	34	100	85	75	92	77	77			91	100	100	83	91
MROC-MA-0198	Completed	Completed	5.DIEP	MA	1	1	1	2	2	24	0	3	1	52	Never Smoked	Married	College, trade or university degree	Employed full-time	$50,000 - $74,999	White	Not Hispanic or Latino	0	0	100	100	100	100	100	68	100	63	100	56	91	100	100	65	67	100	63	100	100		67	61	100	90	100	89
MROC-MA-0199	Completed	Completed	5.DIEP	MA	1	2	1	2	1	25.6	0	2	1	48	Never Smoked	Married	High school diploma	Employed part-time	$75,000 - $99,000	White	Not Hispanic or Latino	0	0	48	55	66	83	37	43	49	16	68	56	85	51	43
MROC-MA-0200	Completed	Completed	5.DIEP	MA	1	2	1	2	2	28.5	0	3	0	53	Previous Smoker	Single, never married	College, trade or university degree	Employed full-time	$50,000 - $74,999	Asian	Not Hispanic or Latino	0	0	58	63	50	100	60	50	63	53	50	91	100	100	100	100	100	73	65	50			78	75	63	54	50	47
MROC-MA-0201	Completed	Completed	5.DIEP	MA	1	2	1	2	2	34.4	0	3	0	57	Previous Smoker	Married	College, trade or university degree	Employed full-time	$100,000 or more	White	Not Hispanic or Latino	0	0	70	67	80	72	26	60	63	47	100	71	91	100	64	54	67	58	47	66	37		71	47	58	49	76	12
MROC-MA-0202	Completed	Completed	9.SIEA	MA	1	1	1	2	1	21	0	2	1	48	Previous Smoker	Married	College, trade or university degree	Employed part-time	$50,000 - $74,999	White	Not Hispanic or Latino	0	0	53	63	71	83	49		70	47	100	71	91	84	100	57	61	70	39	77	100		71	75	73	43	85	89
MROC-MA-0203	Completed	Completed	5.DIEP	MA	1	1	1	2	3	27.6	0	1	1	69	Never Smoked	Married	High school diploma	Retired	Less than $25,000	White	Not Hispanic or Latino	0	0	53	100	77	83	43	71	92	100	74	91	100	91	85								100	86	100		77	89
MROC-MA-0204	Completed	Completed	5.DIEP	MA	1	1	1	2	1	30.8	0	2	1	58	Never Smoked	Married	High school diploma	Employed full-time	$50,000 - $74,999	White	Not Hispanic or Latino	0	0	70	53	91	72	45	74	63	32	71	100	100	100	100	69	100	55	39	77	70		49	75	65	47	74	70
MROC-MA-0205	Completed	Completed	5.DIEP	MA	1	2	1	1	3	23.8	0	3	0	56	Never Smoked	Married	College, trade or university degree	Employed full-time	$100,000 or more	White	Not Hispanic or Latino	0	0	38	57	85	100	60	74	76	83	100	100	100	100	100	85	100	100	90	100	89		100	100	100	90	85	79
MROC-MA-0206	Completed	Completed	5.DIEP	MA	2	1	1	2	3	23.8	0	1	0	57	Previous Smoker	Married	College, trade or university degree	Employed full-time	$25,000 - $49,999	White	Not Hispanic or Latino	0	0	48	57	81	83	43	66	70	43	73	69	91	100	91	78	75	76	54	77	70	59
MROC-MA-0207	Completed	Completed	Mixed-pure autologous	MA	1	2	1	2	2	30.7	0	3	0	40	Never Smoked	Married	Master/Doctoral degree	Employed full-time	$100,000 or more	White	Not Hispanic or Latino	0	0	43	67	68	72	32	74	40	16	68	64	81	91	80	62	51	47	29	77	89		65	51	60	16	85	70
MROC-MA-0208	Completed	Completed	1.DTI	MA	1	2	1	2	2	26	0	2	1	48	Never Smoked	Married	Some college, trade or university	Employed full-time	$75,000 - $99,000	White	Not Hispanic or Latino	0	0	79	52	53	46	90	53	46	34	53	69	91	100	91	32	43	50	29	50			61	75	58	29	50
MROC-MA-0209	Completed	Completed	5.DIEP	MA	1	1	1	2	2	22.7	1	3	0	41	Never Smoked	Single, never married	Some Master/Doctoral work	Employed full-time	$25,000 - $49,999	Asian	Not Hispanic or Latino	0	0	79	92	85	83	57	66	47	37	74	53	58	59	53								43	47	52	37	81	79
MROC-MA-0211	Completed	Completed	9.SIEA	MA	1	2	1	2	2	21	0	2	1	56	Never Smoked	Married	College, trade or university degree	Employed full-time	$75,000 - $99,000	White	Not Hispanic or Latino	0	0	79	65	63	83	60	53	63	47	60	74	100	59	100	73	61	63	47	66	70		81	51	67	54	63	79
MROC-MA-0213	Completed	Completed	5.DIEP	MA	1	2	1	2	2	20	0	3	0	52	Previous Smoker	Divorced	Some high school	Other	$50,000 - $74,999	White	Not Hispanic or Latino	0	0	70	92	91	83	77	68	100	90	91	85	100	64	100	91	100	100	100	100	70	81	75	75	100		100	70
MROC-MA-0214	Completed	Completed	5.DIEP	MA	1	2	1	2	1	26.8	0	2	0	34	Previous Smoker	Married	College, trade or university degree	Homemaker	$100,000 or more	White	Not Hispanic or Latino	0	0	63	100	100	100	33	77	100	38	100	80	100	59	100	78	100	100	43	91	100		75	100	100	67	100	100
MROC-MA-0215	Completed	Completed	1.DTI	MA	1	2	1	2	1	20.2	0	1	1	45	Never Smoked	Married	Master/Doctoral degree	Employed full-time		White	Not Hispanic or Latino	0	0	100	70	73	100	83	63	82	90	77	100	100	100	100
MROC-MA-0217	Completed	Completed	5.DIEP	MA	99	2	1	2	3	27	0	1	0	40	Previous Smoker	Married	Some college, trade or university	Homemaker	$50,000 - $74,999	White	Not Hispanic or Latino	0	0	22	30	53	72	16
MROC-MA-0218	Completed	Completed	5.DIEP	MA	1	2	1	2	1	42.3	0	2	1	60	Previous Smoker	Married	High school diploma	Retired	$50,000 - $74,999	White	Not Hispanic or Latino	0	0	33	36	46	60	18		50	26	50	53	48	100	100	42	32	48	29	53	70		39	35	48	16	39	59
MROC-MA-0219	Completed	Completed	5.DIEP	MA	1	1	1	2	1	19.6	0	2	1	47	Never Smoked	Married	College, trade or university degree	Employed part-time	$100,000 or more	White	Not Hispanic or Latino	0	0	79	73	81	100	63	60	58	45	91	67	91	100	100	67	32	57	37	85	61		75	55	65	43	91	89
MROC-MA-0220	Completed	Completed	9.SIEA	MA	1	1	1	2	2	31.4	0	2	1	47	Previous Smoker	Living with significant other	High school diploma	Employed full-time	$100,000 or more	White	Not Hispanic or Latino	0	0	43	58	91	46	45	63	67	52	71	80	100	100	100	49	61	52	45	71	89		48	51	55	43	74	70
MROC-MA-0221	Completed	Completed	5.DIEP	MA	1	1	1	2	2	28.1	0	2	0	33	Never Smoked	Single, never married	Master/Doctoral degree	Employed full-time	$75,000 - $99,000	White	Not Hispanic or Latino	0	0	38	53	66	72	0	71	48	34	53	56	45	0	75	53	35	49	16	57	70		53	75	73	54	57	70
MROC-MA-0222	Completed	Completed	9.SIEA	MA	1	1	1	2	1	38	0	2	0	48	Never Smoked	Single, never married	College, trade or university degree	Unable to work/disabled	$75,000 - $99,000	White	Not Hispanic or Latino	0	0	43	63	71	100	57		82	57	85	84	100	36	100
MROC-MA-0223	Completed	Completed	9.SIEA	MA	1	2	1	2	3	28.1	0	2	0	59	Previous Smoker	Married	Master/Doctoral degree	Employed full-time	$100,000 or more	White	Not Hispanic or Latino	0	0	58	86	100	100	90	71	82	77	81	100	100	100	100	81	100	92	90	85	100		73	100	100		81	100
MROC-MA-0224	Completed	Completed	1.DTI	MA	1	2	1	2	2	22.1	0	3	0	47	Never Smoked	Married	Some college, trade or university	Employed full-time	$100,000 or more	White	Not Hispanic or Latino	0	0	53	55	77	83	54	50	70	63	64	80	100	100	100	91	100	79	67	68			81	100	79	67	71
MROC-MA-0225	Completed	Completed	5.DIEP	MA	1	2	1	2	2	29.5	0	2	1	60	Never Smoked	Married	College, trade or university degree	Employed full-time	$75,000 - $99,000	White	Not Hispanic or Latino	0	0	79	100	76	83	54	66	37	0	58	53	100	100	100								0	0	32	0	59	43
MROC-MA-0226	Completed	Completed	9.SIEA	MA	1	1	1	2	2	35.3	0	2	1	45	Previous Smoker	Married	College, trade or university degree	Employed full-time	$50,000 - $74,999	White	Not Hispanic or Latino	0	0	63	70	60	100	54	36	79	54	63	80	100	100	100	49	67	65	49	57	100		71	100	76	54	81	79
MROC-MA-0227	Completed	Completed	8.IGAP	MA	1	2	1	2	1	24.3	0	2	0	43	Never Smoked	Single, never married	College, trade or university degree	Unable to work/disabled	$25,000 - $49,999	Black or African American	Not Hispanic or Latino	0	0	29	36	50	72	43	25	46	20	36	44	60	69	85	35	32	43	20	46			40	21	43	20	25
MROC-MA-0230	Completed	Completed	9.SIEA	MA	1	1	1	2	2	24.1	0	3	1	62	Never Smoked	Married	College, trade or university degree	Employed part-time	$75,000 - $99,000	White	Not Hispanic or Latino	0	0	63	50	100	100	77	63								64	75	79	54	71	89		78	75	86	72	77	100
MROC-MA-0231	Completed	Completed	5.DIEP	MA	1	1	1	2	1	29.9	0	2	1	50	Previous Smoker	Divorced	Some college, trade or university	Unable to work/disabled	$25,000 - $49,999	White	Not Hispanic or Latino	0	0	58	60	74	60	57	50			50	43	54	25	58
MROC-MA-0232	Completed	Completed	5.DIEP	MA	1	1	1	2	2	30.8	0	3	1	46	Never Smoked	Married	Master/Doctoral degree	Employed full-time	$100,000 or more	White	Not Hispanic or Latino	0	0	28	70	71	83	67	74	73	54	74	74	100	100	100	91	100	100	72	91	70		91	100	100	77	100	59
MROC-MA-0233	Completed	Completed	5.DIEP	MA	1	1	1	2	2	20.5	0	3	0	52	Previous Smoker	Divorced	High school diploma	Employed part-time	Less than $25,000	White	Not Hispanic or Latino	0	0	63	92	74	100	83	68	58	67	63	45	85	91	91	39	27	67	53	81	79	21	53	32	67		74	70
MROC-MA-0234	Completed	Completed	5.DIEP	MA	1	1	1	2	2	25.2	0	2	1	49	Never Smoked	Married	College, trade or university degree	Employed full-time	$75,000 - $99,000	White	Not Hispanic or Latino	0	0	58	76	81	83	43	68	100	57	77	100	100	100	100	52	61	76	41	68	70		53	55	79	37	74	70
MROC-MA-0235	Completed	Completed	5.DIEP	MA	1	1	1	2	2	25.5	0	3	0	51	Previous Smoker	Single, never married	College, trade or university degree	Employed full-time	$25,000 - $49,999	Native Hawaiian or Other Pacific Islander	Not Hispanic or Latino	0	0	63	73	77	100	100	68	58	56	60	51	69	84	100	53	51	58	84	58	79		40	43	55	49	60	79
MROC-MA-0237	Completed	Completed	5.DIEP	MA	1	1	1	2	3	22.9	0	3	0	48	Yes	Living with significant other	Some college, trade or university	Unable to work/disabled	Less than $25,000	White	Not Hispanic or Latino	0	0	43	60	50	46	63	53	58	63	68	54	62	64	64	50	61	63	54	50	47	55	35	61	37	41	39	59
MROC-MA-0238	Completed	Completed	5.DIEP	MA	1	2	1	2	1	38.2	0	2	1	60	Previous Smoker	Married	Some college, trade or university	Other	$75,000 - $99,000	White	Not Hispanic or Latino	0	0	53	52	53	46	22	57	39	0	53	67	91	91	100	75	100	60	39	63	70		78	67	60	29	57	47
MROC-MA-0241	Completed	Completed	5.DIEP	MA	2	1	1	2	3	25.1	0	3	0	51	Never Smoked	Married	College, trade or university degree	Employed full-time	$50,000 - $74,999	White	Not Hispanic or Latino	0	0	33	53	60	83	37	53	63	49	74	77	62	47	100	53	67	60	56	68	70		52	61	65	43	74	79
MROC-MA-0242	Completed	Completed	5.DIEP	MA	99	2	1	2	2	39.8	1	3	1	66	Previous Smoker	Married	Some high school	Employed part-time	$25,000 - $49,999	White	Not Hispanic or Latino	0	0	28	48	53	72	0	43	70	43	63	69	85	100	100	47	43	70	32	60	79		40	47	76	50	66	59
MROC-MA-0243	Completed	Completed	5.DIEP	MA	1	1	1	2	3	30.9	1	2	0	57	Previous Smoker	Married	College, trade or university degree	Employed full-time	$75,000 - $99,000	White	Not Hispanic or Latino	0	0	28	33	66	83	0	57	42	0	68	49	47	59	58	39	27	34	26	63	79		20	21	37	26	53	70
MROC-MA-0244	Completed	Completed	1.DTI	MA	1	2	2	2	3	18.3	0	3	0	54	Previous Smoker	Separated	High school diploma	Employed part-time	$50,000 - $74,999	White	Not Hispanic or Latino	0	0	53	57	81	83	41	43	50	37	66	74	100	59	100	65	61	52	32	53
MROC-MA-0245	Completed	Completed	5.DIEP	MA	1	2	1	2	2	28.9	0	3	1	48	Previous Smoker	Living with significant other	College, trade or university degree	Employed part-time	$50,000 - $74,999	White	Not Hispanic or Latino	0	0	79	86	60	83	90	46	60	32	39	60	85	36	100	52	67	48	16	57	47		52	55	79	22	57	37
MROC-MA-0246	Completed	Completed	9.SIEA	MA	1	2	1	2	2	39.7	0	2	1	54	Never Smoked	Single, never married	Some college, trade or university	Employed full-time	$25,000 - $49,999	White	Not Hispanic or Latino	0	0	43	59	50	72	31	39	50	32	60	74	100	100	100	61	100	67	53	63	100		78	100	79	43	71	100
MROC-MA-0247	Completed		9.SIEA	MA	1	1	1	2	2	45.9	0	3	1	42	Never Smoked	Single, never married	Some college, trade or university	Employed full-time	$25,000 - $49,999	White	Not Hispanic or Latino	0	0	43	52	77	72	37	50	53	35	60	59	91	100	100
MROC-MA-0248	Completed	Completed	5.DIEP	MA	1	2	1	2	1	20.9	0	2	1	56	Previous Smoker	Married	Some high school	Homemaker	$100,000 or more	White	Not Hispanic or Latino	0	0	70	82	71	100	72	77	100	63	91	46	74	91	100	46	32	70	49	77	37		41	32	79	45	81	37
MROC-MA-0249	Completed	Completed	9.SIEA	MA	1	2	1	2	2	47.5	1	3	0	51	Never Smoked	Living with significant other	College, trade or university degree	Unable to work/disabled	$50,000 - $74,999	White	Not Hispanic or Latino	0	0	33	46	63	46	52	66															57	67	100	83	50	70
MROC-MA-0250	Completed	Completed	5.DIEP	MA	1	1	1	2	2	27.9	0	3	0	60	Never Smoked	Divorced	Some college, trade or university	Retired	$25,000 - $49,999	White	Not Hispanic or Latino	0	0	33	58	57	72	0	60	63	56	68	65	100	100	64
MROC-MA-0251	Completed	Completed	9.SIEA	MA	1	1	1	2	1	23.1	0	2	0	45	Never Smoked	Living with significant other	College, trade or university degree	Unable to work/disabled	$75,000 - $99,000	White	Not Hispanic or Latino	0	0	28	37	39	83	43	57	40	41	63	54	77	84	100
MROC-MA-0252	Completed		1.DTI	MA	1	2	2	2	3	18.1	0	3	0	37	Never Smoked	Married	High school diploma	Employed full-time	$75,000 - $99,000	White	Not Hispanic or Latino	0	0	79	100	91	100	100
MROC-MA-0253	Completed	Completed	5.DIEP	MA	1	1	1	2	2	24.7	0	3	0	64	Yes	Living with significant other	High school diploma	Retired	Less than $25,000	White	Not Hispanic or Latino	0	0	48	47	60	83	37	31	50	32	68	45	58	47	58	49	39	57	43	77	89	36	52	55	49	45	68	47
MROC-MA-0254	Completed	Completed	9.SIEA	MA	1	2	1	2	2	35.5	0	3	1	50	Never Smoked	Married	College, trade or university degree	Employed full-time	$100,000 or more	White	Not Hispanic or Latino	0	0	43	19	60	100	34	57	53	57	74	71	100	100	100	57	61	52	43	77	70	41	85	100	86	100	100	100
MROC-MA-0255	Completed	Completed	5.DIEP	MA	1	2	1	2	2	30.7	0	3	0	54	Never Smoked	Married	Some Master/Doctoral work	Employed full-time	$100,000 or more	White	Not Hispanic or Latino	0	0	38	48	68	83	41	71	100	52	91	74	100	100	100	73	100	100	60	85	89		62	67	65	72	100	100
MROC-MA-0256	Completed	Completed	5.DIEP	MA	1	2	1	2	1	22.5	0	3	0	40	Never Smoked	Married	Master/Doctoral degree	Employed part-time	$100,000 or more	White	Not Hispanic or Latino	0	0	79	65	100	100	63	85	82	45	81	67	100	100	100	71	100	76	77	100	89	61	78	75	100	60	91	89
MROC-MA-0258	Completed	Completed	5.DIEP	MA	1	1	1	2	2	25.9	0	3	1	46	Never Smoked	Married	College, trade or university degree	Employed full-time	$75,000 - $99,000	White	Not Hispanic or Latino	0	0	58	63	60	83	47	57	92	60	71	89	81	100	100	91	75	100	63	63	59		81	61	100	60	71	79
MROC-MA-0259	Completed	Completed	9.SIEA	MA	1	2	1	2	3	40.5	0	3	0	51	Previous Smoker	Married	High school diploma	Retired		White		0	0	28	32	100	100	0	77	55		68	74	100	100	100	27	75	92	100	100	89		61	73	60		100	79
MROC-MA-0260	Completed	Completed	5.DIEP	MA	1	2	1	2	1	28.2	0	2	1	44	Never Smoked	Married	College, trade or university degree	Employed full-time	$75,000 - $99,000	White	Not Hispanic or Latino	0	0	48	60	66	100	54	53	63	52	68	71	85	100	43	62	86	70	57	63	79		65	61	70	57	74	70
MROC-MA-0261	Completed	Completed	5.DIEP	MA	1	1	1	2	2	29.3	0	3	0	46	Previous Smoker	Divorced	College, trade or university degree	Employed full-time	$75,000 - $99,000	White	Not Hispanic or Latino	0	0	53	60	66	60	52	60	48	39	68	65	91	100	100	58	100	70	63	100	86	41	64	100	47	49	77	100
MROC-MA-0262	Completed	Completed	Mixed-pure autologous	MA	1	2	1	2	1	24.5	0	2	1	58	Previous Smoker	Divorced	Some college, trade or university	Retired	$50,000 - $74,999	White	Not Hispanic or Latino	0	0	100	100	63	100	69	60	100	43	85	69	100	100	100	78	100	100	65	100	100		69	100	100	60	85	89
MROC-MA-0263	Completed	Completed	5.DIEP	MA	1	1	1	2	1	27.8	0	2	1	37	Never Smoked	Married	College, trade or university degree	Employed full-time	$100,000 or more	White	Not Hispanic or Latino	0	0	100	100	85	100	100	63	100	63	85	91	100	100	100	100	75	67	63	85	79		81	100	63	63	68	100
MROC-MA-0264	Completed	Completed	5.DIEP	MA	1	2	2	2	3	30.7	0	3	0	37	Previous Smoker	Married	College, trade or university degree	Unemployed/seeking employment	$75,000 - $99,000	White	Not Hispanic or Latino	0	0	43	70	71	83	39	53	41	32	53	71	91	100	100	50	55	40	26	57	59
MROC-MA-0265	Completed	Completed	5.DIEP	MA	1	1	1	2	2	22.8	0	2	1	45	Previous Smoker	Living with significant other	Some college, trade or university	Employed part-time	$25,000 - $49,999	White	Not Hispanic or Latino	0	0	70	73	91	100	63	57	100	54	77	91	100	100	100	100	100	100	90	91	79		100	100	82	90	85	70
MROC-MA-0266	Completed	Completed	5.DIEP	MA	1	2	2	2	3	39.9	0	3	0	42	Previous Smoker	Married	Some Master/Doctoral work	Employed full-time	$75,000 - $99,000	White		0	0	28	57	100	46	47	63	45	19	91	56	100	100	100	47	75	65	16	91	29
MROC-MA-0267	Completed	Completed	9.SIEA	MA	1	2	2	1	3	33.1	0	3	1	48	Never Smoked	Married	College, trade or university degree	Employed full-time	$100,000 or more	White	Not Hispanic or Latino	0	0	48	70	100	100	57	50	52	47	68	67	81	100	100	64	67	79	63	100	70
MROC-MA-0268	Completed	Completed	5.DIEP	MA	1	1	2	2	3	34	0	3	0	65	Never Smoked	Widowed	College, trade or university degree	Employed part-time	$50,000 - $74,999	White	Not Hispanic or Latino	0	0	22	49	68	83	0	53	79	65	53	71	100	100	100	71	75	86	58	81	70		71	75	79	60	77	89
MROC-MA-0269	Completed	Completed	5.DIEP	MA	1	2	1	2	2	31.3	1	2	1	58	Previous Smoker	Married	High school diploma		$50,000 - $74,999	White	Not Hispanic or Latino	0	0	58	79	100	100	36	53	63	53	60	69	91	100	100	61	67	50	43	50	47		61	67	65	50	50	47
MROC-MA-0270	Completed	Completed	9.SIEA	MA	1	2	2	2	3	57.8	0	3	0	45	Previous Smoker	Married	High school diploma	Employed full-time	Less than $25,000	White	Not Hispanic or Latino	0	0	33	33	68	46	22									37	43	37	0	57	47
MROC-MA-0271	Completed	Completed	5.DIEP	MA	1	2	2	2	3	33.5	0	3	0	28	Never Smoked	Single, never married	Some college, trade or university	Employed full-time	$25,000 - $49,999	White	Not Hispanic or Latino	0	0	53	70	91	100	36	53	82	71	74	80	91	84	100	91	61	76		91	89	81
MROC-MA-0272	Completed	Completed	5.DIEP	MA	1	2	1	2	3	30.6	0	2	1	42	Previous Smoker	Married	Some high school	Employed part-time	$50,000 - $74,999	White	Not Hispanic or Latino	0	0	38	52	74	83	26		55	34	50	71	91	74	100	50	51	38	39	60	59		52	61	48	32	66	59
MROC-MA-0273	Completed	Completed	Mixed-pure autologous	MA	99	2	1	2	2	28.1	0	2	0	72	Never Smoked	Married	College, trade or university degree	Retired	$100,000 or more	Asian		0	0	38	40	68	83	41	64	53	47	66	60	91	64	100	52	61	50	49	66	89		57	67	63	63	77	89
MROC-MA-0274	Completed	Completed	5.DIEP	MA	1	2	1	2	1	30.4	0	2	0	57	Previous Smoker	Divorced	Master/Doctoral degree	Unable to work/disabled	$75,000 - $99,000	White	Not Hispanic or Latino	0	0	63	63	100	100	47	60	52	29	81	58	85	91	100	54	51	47	47	100	0		42	0	30	0	77	12
MROC-MA-0275	Completed	Completed	5.DIEP	MA	1	1	1	2	1	20.8	0	2	0	59	Never Smoked	Married	High school diploma	Employed full-time	$50,000 - $74,999	White	Not Hispanic or Latino	0	0	100	55	91	100	60	60	60	34	68	60	60	64	100	65	75	67	47	85	79		71	75	67	45	81	89
MROC-MA-0276	Completed	Completed	1.DTI	MA	1	2	2	1	3	29.5	0	3	0	29	Never Smoked	Married	College, trade or university degree	Homemaker	$25,000 - $49,999	White	Not Hispanic or Latino	0	0	79	58	85	100	32	53	57	29	81	69	85	42	100	81	100	60	49	74			100	100	60	49	91
MROC-MA-0277	Completed	Completed	5.DIEP	MA	1	2	1	2	2	32.3	0	2	0	61	Previous Smoker	Married	Some college, trade or university	Other	$50,000 - $74,999	White	Not Hispanic or Latino	0	0	53	63	66	83	37	57	100	59	74	56	85	100	100	53	75	100	63	74	79		73	100	67	65	81	79
MROC-MA-0278	Completed	Completed	Mixed-pure autologous	MA	1	2	1	2	1	24.4	0	1	0	63	Previous Smoker	Divorced	Some high school	Retired	$25,000 - $49,999	White	Not Hispanic or Latino	0	0	53	57	100	100	53	77	63		77	51	85	100	100	48	51	50	25	100	89		55	47	41	0	100	89
MROC-MA-0279	Completed	Completed	9.SIEA	MA	1	2	2	2	3	30.3	0	3	0	49	Previous Smoker	Married	Some college, trade or university	Employed full-time	$100,000 or more	White	Not Hispanic or Latino	0	0	58	65	91	100	63	50	60	26	68	71	91	100	100	67	86	79	47	66	89	36
MROC-MA-0280	Completed	Completed	9.SIEA	MA	1	2	1	2	2	39.6	0	2	1	61	Previous Smoker	Widowed	Some high school	Retired	$25,000 - $49,999	White	Not Hispanic or Latino	0	0	58	58	100	100	49	68	63	50	91	85	100	100	100	69	75	76	53	100	100		61	75	76	53	77	70
MROC-MA-0281	Completed	Completed	9.SIEA	MA	1	1	1	2	2	27.8	1	3	1	63	Previous Smoker	Married	Some high school	Retired	$25,000 - $49,999	White	Not Hispanic or Latino	0	0	79	100	91	100	54	77	75	63	91	100	100	100	100	78	100	100	75	100	100		81	100	100	100	100	100
MROC-MA-0282	Completed	Completed	5.DIEP	MA	1	1	1	2	2	26.7	0	3	1	67	Never Smoked	Married	College, trade or university degree	Retired	$50,000 - $74,999	Black or African American	Not Hispanic or Latino	0	0	79	63	100	100		57	30	63	77	27	71	100	100	69	86	92	83	81	100	61
MROC-MA-0283	Completed	Completed	9.SIEA	MA	1	1	1	2	2	25.1	0	3	1	53	Previous Smoker	Married	Some Master/Doctoral work	Employed full-time	$75,000 - $99,000	White	Not Hispanic or Latino	0	0	79	100	71	83	49	71	70	57	68	80	100	100	100	75	75	92	47	66	79		75	100	79	43	63	89
MROC-MA-0284	Completed	Completed	5.DIEP	MA	1	1	1	2	2	26.7	0	2	1	55	Never Smoked	Married	College, trade or university degree	Employed full-time	$100,000 or more	White	Not Hispanic or Latino	0	0	58	52	63	72	47	63	60	43	66	76	81	91	91	57	86	73	52	71	70		58	67	65	54	63	79
MROC-MA-0285	Completed	Completed	5.DIEP	MA	1	2	1	2	2	23.7	0	3	1	41	Previous Smoker	Divorced	Some college, trade or university	Employed full-time	$25,000 - $49,999	White	Not Hispanic or Latino	0	0	70	55	100	100	77	53
MROC-MA-0286	Completed	Completed	5.DIEP	MA	1	1	1	2	2	22.8	0	3	1	51	Never Smoked	Married	College, trade or university degree	Employed full-time	$100,000 or more	Asian	Not Hispanic or Latino	0	0	38	38	90	100	60	63	60	60	60	74	100	100	100	81	100	76	65	66	89		67	75	82	70	74	79
MROC-MA-0287	Completed	Completed	5.DIEP	MA	1	1	1	2	1	30.7	1	2	1	56	Previous Smoker	Single, never married	Some Master/Doctoral work	Employed full-time	$75,000 - $99,000	American Indian/Alaska Native	Not Hispanic or Latino	0	0	53	63	71	100	63	54								49	67	55	43	66	70		62	67	76	49	91	100
MROC-MA-0288	Completed	Completed	1.DTI	MA	1	1	2	1	3	21.3	0	3	0	38	Previous Smoker	Married	College, trade or university degree	Employed full-time	$25,000 - $49,999	White	Hispanic or Latino	0	0	53	45	71	83	39	60	47	43	85	85	100	100	100	69	67	53	54	77			69	100	60	67	66
MROC-MA-0289	Completed	Completed	5.DIEP	MA	1	1	1	2	1	23.3	0	2	1	63	Never Smoked	Married	College, trade or university degree	Retired	$50,000 - $74,999	White	Not Hispanic or Latino	0	0	63	86	71	83	63	66	100	100	74	91	100	59	100	91	100	65	57	43	89		100	86	82	100	57	79
MROC-MA-0291	Completed	Completed	5.DIEP	MA	1	2	1	2	3	19.6	0	3	0	51	Never Smoked	Married	Master/Doctoral degree	Employed part-time	$100,000 or more	White	Not Hispanic or Latino	0	0	70	82	81	83	60	60	57	37	91	60	56	59	100	53	47	47	32	85	79		53	51	73	34	91	89
MROC-MA-0293	Completed	Completed	9.SIEA	MA	1	1	1	2	2	23.8	0	3	1	52	Yes	Divorced	High school diploma	Employed full-time	$25,000 - $49,999	White	Not Hispanic or Latino	0	0	58	41	57	72	41	36	43	26	63	62	100	100	100	73	67	47	41	46	37		78	86	41	34	43	29
MROC-MA-0295	Completed	Completed	9.SIEA	MA	1	2	1	2	2	34.5	0	3	0	52	Previous Smoker	Married	Some college, trade or university	Employed full-time	$50,000 - $74,999	White	Not Hispanic or Latino	0	0	70	76	66	83	77	85	60	38	68	100	100	100	100	85	75	82	67	100	70		100	100	82	67	81	70
MROC-MA-0296	Completed	Completed	5.DIEP	MA	1	2	1	2	2	24.3	0	3	1	67	Never Smoked	Living with significant other	High school diploma	Employed part-time	$50,000 - $74,999	White	Not Hispanic or Latino	0	0	100	67	91	72	63	68	73	63	85	100	100	100	100	64	75	92	43	91	89		67	75	100	67	71	79
MROC-MA-0297	Completed	Completed	5.DIEP	MA	1	2	1	2	1	25.9	0	3	0	50	Previous Smoker	Divorced	College, trade or university degree	Other	Less than $25,000	White	Not Hispanic or Latino	0	0	100	67	45	83	67	53	49	37	53	35	54	28	58
MROC-MA-0298	Completed	Completed	9.SIEA	MA	1	1	1	2	1	35.3	1	2	0	52	Previous Smoker	Single, never married	Some high school	Unable to work/disabled	Less than $25,000	White	Not Hispanic or Latino	0	0	0	43	77	100		50	53		74	53	100	100	100	57	61	63		85	70		47	39	57	0	53	47
MROC-MA-0299	Completed	Completed	5.DIEP	MA	1	1	1	2	2	35.8	1	3	0	51	Previous Smoker	Married	College, trade or university degree	Homemaker	$100,000 or more	White	Not Hispanic or Latino	0	0	70	92	85	100	77	46	57	26	81	54	81	0	100	25	32	55	22	68	79		16	47	52	29	57	100
MROC-MA-0300	Completed	Completed	5.DIEP	MA	1	1	1	1	2	22.4	0	3	0	52	Never Smoked	Married	High school diploma	Other	$100,000 or more	White	Not Hispanic or Latino	0	0	100	79	68	83	57	63	49	32	50	53	66	84	100	73	67	70	34	60	47		48	35	39	22	50	37
MROC-MA-0301	Completed	Completed	2.TE	MA	1	1	1	2	2	21.5	0	3	1	66	Never Smoked	Married	Some college, trade or university	Other	$25,000 - $49,999	White	Not Hispanic or Latino	0	0	63	76	85	83	43	53	86	60	60	67	81	91	100	75	100	100	56	71			81	100	100	60	68
MROC-MA-0302	Completed	Completed	1.DTI	MA	1	2	2	2	3	20.9	0	1	0	40	Never Smoked	Single, never married	College, trade or university degree	Employed full-time	$50,000 - $74,999	White	Not Hispanic or Latino	0	0	79	79	63	46	63	43
MROC-MA-0303	Completed	Completed	5.DIEP	MA	1	1	1	2	2	19.9	0	2	1	55	Never Smoked	Married	Some college, trade or university	Employed full-time	$100,000 or more	White	Not Hispanic or Latino	0	0	79	63	71	100	37	71	100	43	91	100	100	100	100	85	100	57	32	71	89	100	85	100	58	37	91	79
MROC-MA-0304	Completed	Completed	6.LD	MA	2	1	1	2	3	20.1	0	3	0	60	Never Smoked	Married	Some college, trade or university	Employed part-time	Less than $25,000	White	Not Hispanic or Latino	0	0	33	32	77	83	22	50	92	53	68	74	100	100	70	57	75	49	43	71			71	75	53	47	63
MROC-MA-0308	Completed	Completed	5.DIEP	MA	2	2	2	2	3	31.1	1	3	0	68	Previous Smoker	Married	College, trade or university degree	Employed part-time	$75,000 - $99,000	White	Not Hispanic or Latino	0	0	33	53	100	35	37	62	63	42	53	48	71	59	100	75	61	73	39	81	59		43	39	60	34	53	47
MROC-MA-0309	Completed		1.DTI	MA	1	2	2	2	3	36.4	0	3	0	52	Never Smoked	Married	Some college, trade or university	Other	$50,000 - $74,999	White	Not Hispanic or Latino	0	0	48	82	100	100	54	43	57	47	68	69	100	100	100	57	67	71	39	100
MROC-MA-0310	Completed	Completed	9.SIEA	MA	1	1	1	2	1	40.2	1	2	1	55	Never Smoked	Married	High school diploma	Employed full-time	$75,000 - $99,000	Asian	Not Hispanic or Latino	0	0	38	47	53	46	52	53	57	37	50	100	100	59	85	49		55	43	53	47		45		52	34	50	47
MROC-MA-0311	Completed	Completed	5.DIEP	MA	2	1	1	2	3	25.8	0	1	0	44	Previous Smoker	Married	High school diploma	Employed part-time		White	Not Hispanic or Latino	0	0	28	57	71	83	16		86	50	77	100	100	100	100	78	100	100	65	77	70		100	100	86	63	74	100
MROC-MA-0312	Completed	Completed	5.DIEP	MA	2	1	1	2	3	24.5	1	1	0	39	Never Smoked	Married	College, trade or university degree	Employed full-time	$100,000 or more	White	Not Hispanic or Latino	0	0	48	58	63	72	37		73	43	50	100	100	100	100	53	51	63	52	57	79	41	67	67	92	54	66	79
MROC-MA-0313	Completed	Completed	Mixed-pure autologous	MA	1	2	2	2	3	37.6	0	3	0	52	Previous Smoker	Married	College, trade or university degree	Employed full-time	$100,000 or more	White	Not Hispanic or Latino	0	0	38	76	91	83	72		57	41	77	60	100	100	100	48	47	73	32	77	79
MROC-MA-0314	Completed	Completed	5.DIEP	MA	1	2	1	2	2	24.5	0	3	1	45	Previous Smoker	Married	College, trade or university degree	Employed part-time	$100,000 or more	White	Not Hispanic or Latino	0	0	79	57	60	100	90	46	38	39	85	59	91	91	58	41	27	38	45	77	70		36	21	46	29	60	70
MROC-MA-0316	Completed	Completed	9.SIEA	MA	1	1	1	2	3	28.1	0	3	1	57	Never Smoked	Married	High school diploma	Unable to work/disabled	Less than $25,000	White	Not Hispanic or Latino	0	0	48	39	53	46	28	57	45	26	46	56	60	69	64	52	47	50	46	46	47		46	47	48	32	50	47
MROC-MA-0317	Completed	Completed	5.DIEP	MA	1	2	1	2	2	24.2	0	3	1	57	Never Smoked	Married	College, trade or university degree		$75,000 - $99,000	White	Not Hispanic or Latino	0	0	79	71	100	100	77		79	52	71	71	74	84	91	78	75	100	60	77	89		81	75	100	72	77	89
MROC-MA-0318	Completed	Completed	2.TE	MA	2	2	1	2	3	21.3	0	3	0	63	Never Smoked	Married	College, trade or university degree	Employed part-time	$50,000 - $74,999	White	Not Hispanic or Latino	0	0	43	58	77	100	29		47	37	74	67	100	100	100	53	67	100	54	77			54	67	92	49	81
MROC-MA-0319	Completed	Completed	5.DIEP	MA	99	2	1	2	3	26.6	1	1	0	55	Previous Smoker	Single, never married	College, trade or university degree	Employed full-time	$25,000 - $49,999	American Indian/Alaska Native	Not Hispanic or Latino	0	0	58	65	53	83	49	50	79	77	63	69	84	100	100	75	86	92	63	81	59
MROC-MA-0320	Completed	Completed	5.DIEP	MA	1	1	1	2	1	30.9	0	2	1	44	Never Smoked	Single, never married	High school diploma	Unable to work/disabled	Less than $25,000	White	Not Hispanic or Latino	0	0	63	52	66	60	46	53	58	50	63	69	100	100	100	58	86	52	35	57	59
MROC-MA-0321	Completed	Completed	9.SIEA	MA	1	2	1	2	1	33.2	0	2	0	54	Never Smoked	Married	High school diploma	Other	$50,000 - $74,999	White	Not Hispanic or Latino	0	0	100	100	85	100	100	77	100	100	74	80	100	100	100	100	100	100	100	85	89		100	75	100	100	85	100
MROC-MA-0322	Completed	Completed	1.DTI	MA	1	2	1	2	2	44.6	0	3	0	60	Previous Smoker	Married	College, trade or university degree	Employed full-time	$75,000 - $99,000	American Indian/Alaska Native	Not Hispanic or Latino	0	0	48	50	57	83	16	57	41	0	57	47	56	59	100	22
MROC-MA-0324	Completed	Completed	5.DIEP	MA	1	1	1	2	2	25.2	0	3	0	61	Never Smoked	Married	High school diploma	Retired	$75,000 - $99,000	White	Not Hispanic or Latino	0	0	100	86	69	100	72	50	60	60	57	85	85	100	100	58	75	92	67	68	89		61	73	86	60	68	100
MROC-MA-0326	Completed	Completed	5.DIEP	MA	1	1	1	2	1	26.8	0	2	0	52	Never Smoked	Married	High school diploma	Employed part-time	$25,000 - $49,999	White	Not Hispanic or Latino	0	0	58	82	100	100	63	81	86	77	85	71	81	59	70	67	75	100	100	100	100	81	69	67	100	83	100	100
MROC-MA-0327	Completed	Completed	5.DIEP	MA	1	2	1	2	2	34.8	0	3	1	51	Never Smoked	Married	High school diploma	Employed full-time	$100,000 or more	White	Not Hispanic or Latino	0	0	79	58	71	72	43	60	63	52	91	62	100	100	100	57	47	50	39	81	47	41	58	32	50	47	68	59
MROC-MA-0328	Completed	Completed	9.SIEA	MA	1	1	1	2	3	25.6	0	3	1	62	Never Smoked	Married	College, trade or university degree	Employed full-time	$100,000 or more	White	Not Hispanic or Latino	0	0	70	63	81	100	67	57	63	47	91	91	91	84	85	75	61	65	47	60	70		67	75	63	49	77	79
MROC-MA-0329	Completed	Completed	6.LD	MA	1	2	1	2	1	22.2	0	2	1	44	Never Smoked	Married	High school diploma	Employed full-time	$75,000 - $99,000	White	Not Hispanic or Latino	0	0	28	57	46	100	47	50	100	83	91	100	100	100	100	85	100	63	49	66			100	100	76	63	81
MROC-MA-0330	Completed	Completed	9.SIEA	MA	1	1	1	2	1	23.4	0	2	1	39	Never Smoked	Married	College, trade or university degree	Employed full-time	$50,000 - $74,999	White	Not Hispanic or Latino	0	0	58	70	100	100	49	66	52	32	85	67	100	59	100	49	43	52	22	74	100		49	67	67	37	100	89
MROC-MA-0331	Completed	Completed	5.DIEP	MA	1	1	1	2	2	35.8	0	2	1	56	Previous Smoker	Single, never married	Some college, trade or university	Employed full-time	$50,000 - $74,999	White	Not Hispanic or Latino	0	0	43	92	81	83	57									54	47	86	57	68	37		47	35	79	43	60	37
MROC-MA-0332	Completed	Completed	5.DIEP	MA	1	2	1	2	2	35.8	0	2	0	57	Yes	Separated	High school diploma	Retired	$25,000 - $49,999	White	Not Hispanic or Latino	0	0	48	53	77	83	25		65	61	63	100	100	100	100	100	100	100	100	74	100
MROC-MA-0333	Completed	Completed	5.DIEP	MA	1	1	1	2	2	33.6	0	3	0	45	Never Smoked	Married	Some college, trade or university	Employed full-time	$75,000 - $99,000	White	Not Hispanic or Latino	0	0	58	52	57	83	34	57	67	67	54	74	100	74	100	75	75	67	63	77	79		75	86	58	41	71	89
MROC-MA-0334	Completed	Completed	5.DIEP	MA	1	1	1	2	2	21.3	0	3	0	62	Never Smoked	Married	High school diploma		$75,000 - $99,000	White	Not Hispanic or Latino	0	0	58	63	74	100	63	81	82	63	66	74	100	100	100	91	51	86	72	91	79		0	51	82	67	81	79
MROC-MA-0335	Completed	Completed	5.DIEP	MA	1	1	1	2	2	29	0	3	0	52	Yes	Living with significant other	High school diploma	Employed full-time	$50,000 - $74,999	White	Not Hispanic or Latino	0	0	53	79	100	100	67	57	100	100	91	100	100	100	100	100	67	100	72	81	79
MROC-MA-0336	Completed	Completed	5.DIEP	MA	1	2	1	2	1	27.9	1	1	0	58	Previous Smoker	Married	College, trade or university degree	Retired		White	Not Hispanic or Latino	0	0	53	76	71	83	100	80	100	100	81	100	100	74	100	40	51	60	0	77	79	81	45	39	70	32	71	47
MROC-MA-0338	Completed	Completed	5.DIEP	MA	1	1	1	2	2	22.2	0	3	0	43	Previous Smoker	Married	High school diploma	Employed full-time	$25,000 - $49,999	White	Not Hispanic or Latino	0	0	70	73	71	83	54	36	55	43	50	51	85	100	100	62	35	55	37	53			58	27			60	47
MROC-MA-0339	Completed	Completed	1.DTI	MA	1	2	1	2	1	23	0	2	1	44	Never Smoked	Married	Some college, trade or university	Employed full-time	$100,000 or more	White	Not Hispanic or Latino	0	0	53	63	63	100	63	57	46	32	66	59	100	100	100	33	61	45	22	63			40	61	38	16	50
MROC-MA-0340	Completed	Completed	5.DIEP	MA	1	1	1	2	2	28.1	0	3	0	53	Previous Smoker	Divorced	Some college, trade or university	Employed full-time	$50,000 - $74,999	White	Not Hispanic or Latino	0	0	100	100	77	100	60	60	52	43	57	55	54	74	100	54	67	73	39	63	79		57	51	76	53	77	79
MROC-MA-0341	Completed	Completed	9.SIEA	MA	1	1	1	2	2	27.8	0	3	0	68	Never Smoked	Married	College, trade or university degree	Homemaker	$75,000 - $99,000	White	Not Hispanic or Latino	0	0	48	63	59	100	47	53	100	57	74	56	60	59	58	91	75	100	63	91	100		91	67	100	63	100	100
MROC-MA-0342	Completed	Completed	8.IGAP	MA	1	2	1	2	1	19.3	0	2	1	42	Previous Smoker	Married	Some high school	Homemaker	$100,000 or more	White	Not Hispanic or Latino	0	0	63	47	46	83	41		34	16	63	51	85	100	100	36	47	49	41	66
MROC-MA-0343	Completed	Completed	1.DTI	MA	1	2	1	2	2	19.3	0	3	1	39	Never Smoked	Married	Master/Doctoral degree	Employed full-time	$100,000 or more	White	Not Hispanic or Latino	0	0	58	76	57	100	57	66	73	60	77	67	91	100	100	71	75	73	54	74			73	86	86	63	85
MROC-MA-0344	Completed	Completed	5.DIEP	MA	1	2	1	1	3	28.9	0	3	1	33	Previous Smoker	Divorced	College, trade or university degree	Employed full-time	$50,000 - $74,999	White	Not Hispanic or Latino	0	0	43	58	74	100	52	66
MROC-MA-0345	Completed	Completed	9.SIEA	MA	1	1	1	2	1	38.4	0	2	1	30	Previous Smoker	Single, never married	Some high school	Homemaker	Less than $25,000	White	Not Hispanic or Latino	0	0	70	82	60	100	63	53	41	16	81	60	41	100	100
MROC-MA-0346	Completed	Completed	5.DIEP	MA	1	1	1	2	2	36.1	0	3	0	56	Never Smoked	Married	High school diploma	Other	$25,000 - $49,999	White	Not Hispanic or Latino	0	0	53	63	73	83	67	50	65	49	66	71	91	100	100	65	75	73	72	71	70		73	67	100	77	85	100
MROC-MA-0347	Completed	Completed	5.DIEP	MA	1	1	1	2	2	31.4	1	2	0	66	Previous Smoker	Married	Some high school	Retired	Less than $25,000	White	Not Hispanic or Latino	0	0	43	47	71	83	25	71	57	47	71	69	100	100	100	67	61	92		81	79		67	86	86		81	89
MROC-MA-0348	Completed	Completed	5.DIEP	MA	1	1	1	2	1	30.9	0	2	1	67	Previous Smoker	Married	College, trade or university degree	Retired	$25,000 - $49,999	White	Not Hispanic or Latino	0	0	63	53	50	72	16	53	70		66	62	74	100	58	49	55	63	47	53	70		64	75	63	60	66	70
MROC-MA-0349	Completed	Completed	5.DIEP	MA	1	2	1	2	3	24.1	0	3	0	63	Previous Smoker	Living with significant other	Master/Doctoral degree	Retired	$25,000 - $49,999	White	Not Hispanic or Latino	0	0	48	47	57	100	65	57	70	52	100	59	74	91	100	69	75	79	56	100	89	74	52	75	63	56	77	79
MROC-MA-0350	Completed	Completed	1.DTI	MA	1	2	2	1	3	21.1	0	3	0	27	Never Smoked	Single, never married	Some college, trade or university	Employed full-time	$25,000 - $49,999	White	Not Hispanic or Latino	0	0	100	60	63	60	63	50	58	63	43	65	85	100	100	58	100	65	57	53			62	86	60	47	60
MROC-MA-0351	Completed	Completed	Mixed-pure autologous	MA	1	2	1	2	2	31.3	0	3	0	57	Previous Smoker	Single, never married	Some college, trade or university	Employed full-time	$50,000 - $74,999	White	Not Hispanic or Latino	0	0	58	57	100	100	64	60	60	43	74	67	100	47	100	67	75	92	65	74	47		78	100	92	53	100	59
MROC-MA-0353	Completed	Completed	5.DIEP	MA	1	1	1	2	2	30.9	1	2	1	57	Never Smoked	Married	High school diploma	Employed full-time	$50,000 - $74,999	White	Not Hispanic or Latino	0	0	33	58	68	83	32	53	92	53	60	91	91	100	100	69	67	82	63	66	100		65	67	79	49	63	89
MROC-MA-0354	Completed	Completed	5.DIEP	MA	1	1	1	1	2	29.2	0	3	1	36	Yes	Single, never married	College, trade or university degree	Employed full-time	$25,000 - $49,999	White	Not Hispanic or Latino	1	1	28	52	81	72	40	74	50	0	63	54	85	55	26	29	55	42	0	68
MROC-MA-0355	Completed	Completed	5.DIEP	MA	1	1	1	2	2	29.1	0	2	1	58	Never Smoked	Widowed	High school diploma	Employed full-time	$75,000 - $99,000	White	Not Hispanic or Latino	0	0	58	63	74	100	57	71	70	60	81	67	71	100	64	65	43	100	72	60	89		71	51	70	57	74	100
MROC-MA-0356	Completed	Completed	1.DTI	MA	1	2	1	2	2	27.7	0	2	0	50	Never Smoked	Divorced	College, trade or university degree	Unable to work/disabled	$50,000 - $74,999	White	Not Hispanic or Latino	0	0	59	43	100	100	47		32	0	65	48	100	0	64	49	61	44	32	66
MROC-MA-0358	Completed	Completed	Mixed-pure autologous	MA	1	2	1	2	1	26.9	0	2	0	48	Previous Smoker	Married	Some college, trade or university	Employed full-time	$75,000 - $99,000	White	Not Hispanic or Latino	0	0	52	40	74	83	39		57	22	53	64	100	100	100	62	86	67	52	60	79	86	71	75	55	45	36	89
MROC-MA-0359	Completed	Completed	5.DIEP	MA	1	1	1	2	1	23.9	0	2	1	62	Never Smoked	Married	Some college, trade or university	Employed part-time	$100,000 or more	White	Not Hispanic or Latino	0	0	53	53	91	100	62	67	55	54	74	80	100	55	100	64	100	100	69	71	79		85	100	65	100	73	75
MROC-MA-0360	Completed	Completed	1.DTI	MA	1	2	2	1	3	24	0	3	0	42	Previous Smoker	Living with significant other	College, trade or university degree	Employed full-time	$100,000 or more	White	Not Hispanic or Latino	0	0	58	58	68	83	52	50	73	77	77	69	91	100	100	69	61	100	72	74			67	67	67	67	71
MROC-MA-0362	Completed	Completed	1.DTI	MA	1	2	2	2	3	19.9	0	3	0	32	Never Smoked	Living with significant other	College, trade or university degree	Employed full-time	$50,000 - $74,999	White	Not Hispanic or Latino	0	0	100	82	81	100	90	60	79	52	81	62	100	100	100	81	86	100	60	81			78	67	73	49	91
MROC-MA-0363	Completed	Completed	6.LD	MA	1	2	1	2	1	27.4	0	2	1	52	Previous Smoker	Married	Master/Doctoral degree	Employed full-time	$100,000 or more	White	Not Hispanic or Latino	0	0	53	100	77	100	63	60	65	47	76	71	100	0	100	58	75	92	63	81			36	51	76	47	81
MROC-MA-0364	Completed	Completed	Mixed-pure autologous	MA	1	2	1	2	1	31.6	0	2	1	53	Previous Smoker	Living with significant other	Some high school	Employed full-time	$25,000 - $49,999	White	Not Hispanic or Latino	0	0	53	100	91	83	47		63	52	74	59	91	100	100	58	67	92	63	66	79		58	86	92	63	66	89
MROC-MA-0365	Completed	Completed	5.DIEP	MA	1	1	1	2	2	24	0	3	1	66	Never Smoked	Married	Some Master/Doctoral work	Retired	$75,000 - $99,000	Asian	Not Hispanic or Latino	0	0	63	58	77	100	72	71	52	57	63	64	100	100	100	67	86	100	83	68	61	74	67	86	76	77	81	100
MROC-MA-0366	Completed	Completed	5.DIEP	MA	1	1	1	2	1	31	0	2	1	45	Never Smoked	Married	College, trade or university degree	Employed full-time	$50,000 - $74,999	White	Not Hispanic or Latino	0	0	58	70	50	83	63	68	65	52	68	67	91	100	100	75	47	57	49	68	79		71	55	76	52	66	47
MROC-MA-0367	Completed		5.DIEP	MA	1	2	2	1	3	29.7	0	3	0	42	Previous Smoker	Married	College, trade or university degree	Employed full-time	$100,000 or more	American Indian/Alaska Native		0	0	58	82	81	100	54									46	67	100	29	77	89
MROC-MA-0368	Completed	Completed	1.DTI	MA	1	2	1	2	3	25	0	3	0	48	Previous Smoker	Married	College, trade or university degree	Employed full-time	$100,000 or more	White	Not Hispanic or Latino	0	0	100	86	91	72	90		73	83	74	64	81	74	80	100	100	82	83	66			78	61	79	90	71
MROC-MA-0369	Completed	Completed	5.DIEP	MA	1	1	1	2	2	22.5	0	3	0	40	Previous Smoker	Living with significant other	Some college, trade or university	Employed full-time	$25,000 - $49,999	White	Not Hispanic or Latino	0	0	58	45	50	46	49									45	61	42	40	66	47
MROC-MA-0373	Completed		6.LD	MA	99	2	1	2	3	32	0	3	0	66	Previous Smoker	Widowed	Some college, trade or university	Retired	$25,000 - $49,999	White	Not Hispanic or Latino	0	0	58	58	100	83	39	63	100	83	91	80	100	100	100	85	100	92	67	100
MROC-MA-0374	Completed	Completed	8.IGAP	MA	1	2	1	1	2	19.7	0	3	1	26	Previous Smoker	Single, never married	College, trade or university degree	Student	$25,000 - $49,999	White	Not Hispanic or Latino	0	0	70	45	66	100	53
MROC-MA-0376	Completed	Completed	9.SIEA	MA	1	1	1	2	2	27	0	3	0	60	Previous Smoker	Living with significant other	Some college, trade or university	Retired	$100,000 or more	White	Not Hispanic or Latino	0	0	100	65	100	83	63		58	43	85	100	100	100	100	91	100	82	47	91	79	67	75	100	86	57	77	89
MROC-MA-0379	Completed	Completed	5.DIEP	MA	1	2	1	2	2	22.4	0	3	0	45	Never Smoked	Married	Some college, trade or university	Employed full-time	$50,000 - $74,999	Asian	Not Hispanic or Latino	0	0	58	76	63	83	54		73	83	53	85	100	59	100	91	100	100	72	68	89		71	100	100	100	68	100
MROC-MA-0380	Completed		5.DIEP	MA	1	2	1	2	2	39.7	0	3	1	51	Previous Smoker	Married	College, trade or university degree	Homemaker	$50,000 - $74,999	White	Not Hispanic or Latino	0	0	28	63	91	83	60		76	57	77	44	100	100	100	25	35	57	39	68	47
MROC-MA-0382	Completed	Completed	5.DIEP	MA	1	1	1	2	2	19.6	0	2	1	60	Never Smoked	Married	Some college, trade or university	Retired	$25,000 - $49,999	White	Hispanic or Latino	0	0	100	65	81	100	67	50	41	22	57	65	100	100	91	45	61	55	39	68	79
MROC-MA-0383	Completed	Completed	1.DTI	MA	1	2	1	2	2	26.6	0	3	1	50	Never Smoked	Separated	College, trade or university degree	Employed full-time	$100,000 or more	White	Not Hispanic or Latino	0	0	53	65	100	100	77	57	63	45	100	80	100	100	100
MROC-MA-0385	Completed	Completed	5.DIEP	MA	1	1	1	2	2	31.4	0	3	0	60	Previous Smoker	Living with significant other	High school diploma	Retired	$75,000 - $99,000	White	Not Hispanic or Latino	0	0	28	49	31	25	0	46	63	32	33	100	100	100	100	43	100	58	54	46	37
MROC-MA-0386	Completed	Completed	5.DIEP	MA	1	1	1	2	2	25.9	0	2	1	63	Never Smoked	Married	Some high school	Homemaker	$50,000 - $74,999	White	Not Hispanic or Latino	0	0	100	100	85	100	100	81	100	100	81	85	100	100	100	100	100	100	100	100	100
MROC-MA-0387	Completed	Completed	5.DIEP	MA	1	1	1	2	2	22.6	0	3	0	32	Previous Smoker	Married	College, trade or university degree	Employed full-time	$50,000 - $74,999	Asian	Not Hispanic or Latino	0	0	58	58	71	100	39		39	32	63	45	51	100	100	46	86	63	41	53	47	41
MROC-MA-0388	Completed	Completed	6.LD	MA	1	1	1	2	2	24.4	0	3	0	42	Never Smoked	Single, never married	College, trade or university degree	Employed full-time	$50,000 - $74,999	White	Not Hispanic or Latino	0	0	70	50	66	83	43	46	47	22	77	60	91	91	100	48	61	57	32	71
MROC-MA-0389	Completed	Completed	5.DIEP	MA	1	2	1	2	2	37.9	1	2	1	53	Previous Smoker	Married	College, trade or university degree	Employed full-time	$75,000 - $99,000	White	Not Hispanic or Latino	0	0	43	58	57	100	57	63	50	34	63	59	74	64	75
MROC-MA-0390	Completed		1.DTI	MA	1	2	1	2	3	22.9	0	3	0	38	Never Smoked	Married	Master/Doctoral degree	Unable to work/disabled	$100,000 or more	American Indian/Alaska Native	Not Hispanic or Latino	0	0	38	57	74	83	37	66	73	32	77	85	100	39	91	74	75	82	34	77
MROC-MA-0391	Completed	Completed	5.DIEP	MA	1	1	1	2	2	18.8	0	2	0	47	Never Smoked	Married	College, trade or university degree	Employed full-time	$75,000 - $99,000	Asian	Not Hispanic or Latino	0	0	53	79	28	71	57	50	58	16	53	53	71	100	53	54	75	60	34	53	37
MROC-MA-0394	Completed		5.DIEP	MA	1	1	1	2	1	26	0	3	1	50	Never Smoked	Married	Some Master/Doctoral work	Employed full-time	$100,000 or more	Asian	Not Hispanic or Latino	0	0	100	100	71	100	77	71	100	60	74	74	100	100	91	64	67	100	72	100	100
MROC-MA-0395	Completed		1.DTI	MA	1	2	1	2	2	19.2	0	3	1	52	Never Smoked	Separated	College, trade or university degree	Employed full-time	$50,000 - $74,999	White	Not Hispanic or Latino	0	0	63	67	63	100	60	53	79	52	81	74	100	44	58	46	35	53	47	60
MROC-MA-0396	Completed		5.DIEP	MA	1	2	1	2	1	41.2	0	2	1	48	Previous Smoker	Married	College, trade or university degree	Employed part-time	$100,000 or more	White	Not Hispanic or Latino	0	0	43	56	60	100	39		55	32	60	55	100	91	100	36	43	43	34	63	79
MROC-MA-0397	Completed		5.DIEP	MA	1	1	1	2	2	50.6	0	2	1	51	Previous Smoker	Married	Some high school	Other	Less than $25,000	White	Not Hispanic or Latino	0	0	28	53	60	0	41	50	63	63	60		100	100	100
MROC-MA-0398	Completed		Mixed-pure autologous	MA	1	2	1	2	2	24.5	0	3	1	57	Never Smoked	Married	High school diploma	Other	$50,000 - $74,999	White	Not Hispanic or Latino	0	0	58	60	71	83	72	57	73	49	68	67	100	100	100	50	43	57	43	68	70
MROC-MA-0399	Completed		5.DIEP	MA	1	1	1	2	3	24	0	3	0	55	Previous Smoker	Married	College, trade or university degree	Employed full-time	$100,000 or more	White	Not Hispanic or Latino	0	0	79	100	74	100	90	36	63	52	60	53	77	79	91	52	43	58	47	53	37
MROC-MA-0400	Completed	Completed	5.DIEP	MA	1	1	1	2	2	27.5	1	3	0	52	Yes	Single, never married	Some college, trade or university	Employed full-time	$75,000 - $99,000	American Indian/Alaska Native		0	0	58	47	60	35	29		57	51	57	56	85	100	100	61	75	52	22	85	59
MROC-MA-0401	Completed	Completed	1.DTI	MA	1	1	1	2	1	31.2	0	2	1	65	Previous Smoker	Single, never married	College, trade or university degree	Employed full-time	$25,000 - $49,999	White	Not Hispanic or Latino	0	0	79	73	85	100	53	57	76	58	60	69	81	64	100	48	61	79		60
MROC-MA-0402	Completed		7.SGAP	MA	1	1	1	2	2	37.6	0	3	1	69	Never Smoked	Divorced	College, trade or university degree	Retired	$25,000 - $49,999	White	Not Hispanic or Latino	0	0	58	63	50	83	63	57	86	32	71	53	100	100	100	0	0	36	22	0
MROC-MA-0403	Completed		9.SIEA	MA	1	1	1	2	3	32.5	0	2	0	62	Previous Smoker	Married	High school diploma	Retired	$50,000 - $74,999	White	Not Hispanic or Latino	0	0	38	47	68	100	39		49	37	57	71	91	100	100	73	100	57	47	71	100	89
MROC-MA-0404	Completed		5.DIEP	MA	1	2	1	2	3	25.7	0	2	0	40	Never Smoked	Living with significant other	High school diploma	Employed full-time	Less than $25,000	White	Not Hispanic or Latino	0	0	53	48	81	83	49	32	67	77	66	85	100	100	100	69	100	79	100	53	70
MROC-MA-0405	Completed		5.DIEP	MA	1	2	1	2	3	39.5	1	1	0	62	Never Smoked	Married	Some high school	Retired	$75,000 - $99,000	White	Not Hispanic or Latino	0	0	53	53	91	72	47	53	47	39	71	59	100	100	100	54	67	58	43	100	89
MROC-MA-0406	Completed		5.DIEP	MA	1	1	1	2	2	23.9	0	3	0	62	Never Smoked	Married	Master/Doctoral degree	Employed full-time	$100,000 or more	White	Not Hispanic or Latino	0	0	63	100	85	83	83	60	82	83	68	71	91	74	80	81	61	100	100	81	70
MROC-MA-0407	Completed		5.DIEP	MA	1	1	1	2	2	25.9	0	3	0	62	Never Smoked	Living with significant other	Some high school	Unable to work/disabled	Less than $25,000	White	Not Hispanic or Latino	0	0	43	48	60	60	55		48	38	53	100	100	100	100	58	67	48	54	60	70
MROC-MA-0409	Completed		9.SIEA	MA	1	1	1	2	2	27.6	0	3	0	57	Previous Smoker	Married	High school diploma	Employed full-time	$100,000 or more	White	Not Hispanic or Latino	0	0	48	63	63	83	54	68	92	60	74	100	100	100	100	91	100	100	72	91	89
MROC-MA-0410	Completed		5.DIEP	MA	1	2	1	2	1	30.5	0	2	1	52	Previous Smoker	Living with significant other	College, trade or university degree	Unable to work/disabled	$75,000 - $99,000	White	Not Hispanic or Latino	0	0	53	65	63	83	57	53	63	63	50	55	91	59	100	59	67	62	61	71	89
MROC-MA-0412	Completed		5.DIEP	MA	1	2	1	2	2	30.7	0	1	1	58	Never Smoked	Married	College, trade or university degree	Retired	$100,000 or more	White	Not Hispanic or Latino	0	0	63	48	60	100	37	46	53	34	57	56	71	79	100	52	67	41	16	63	47
MROC-MA-0413	Completed		1.DTI	MA	1	2	1	1	3	24.2	0	1	1	47	Yes	Married	College, trade or university degree	Homemaker	$75,000 - $99,000	White	Not Hispanic or Latino	1	1	58	79	39	72	90	21			31	34	81	100	100	22	0	47	0	18
MROC-MA-0414	Completed		5.DIEP	MA	1	1	2	2	3	31.7	0	3	0	55	Never Smoked	Married	College, trade or university degree	Other	$100,000 or more	American Indian/Alaska Native	Not Hispanic or Latino	0	0	0	53	50	83	45				68	70	91	42	100	62	75	100	63	77	79	36
MROC-MA-0415	Completed		5.DIEP	MA	1	2	1	1	2	31.3	0	3	0	49	Never Smoked	Married	Some college, trade or university	Employed full-time	$25,000 - $49,999	Asian	Not Hispanic or Latino	0	0	100	79	53	83	26	53	65	39	46	56	100	100	100	59	75	76	37	43	70
MROC-MA-0416	Completed		5.DIEP	MA	1	1	1	2	3	37.6	0	3	0	72	Previous Smoker	Married	Some college, trade or university	Retired	$50,000 - $74,999	White	Not Hispanic or Latino	0	0	53	63	77	100		75	50		81	80	100	100	100	67	100	60		100	70
MROC-MA-0417	Completed		5.DIEP	MA	1	1	1	2	2	25.8	0	3	1	53	Never Smoked	Married	College, trade or university degree	Other	$50,000 - $74,999	Asian	Not Hispanic or Latino	0	0	33	33	57	25	39									57	67	55	45	63	47
MROC-MA-0418	Completed		7.SGAP	MA	99	2	1	2	3	45	1	1	0	49	Never Smoked	Married	College, trade or university degree	Other	$100,000 or more	White	Not Hispanic or Latino	0	0	22	33	31	46	29	39	28	0	33	64	100	100	100					50
MROC-MA-0419	Completed		5.DIEP	MA	1	2	1	2	2	23.7	0	2	1	56	Yes	Married	High school diploma	Employed full-time	$100,000 or more	White	Not Hispanic or Latino	0	0	70	63	77	100	72	60	100	63	74	100	100	100	100	73	75	60	45	91	89
MROC-MA-0420	Completed		5.DIEP	MA	2	1	1	2	3	26.9	0	3	0	71	Previous Smoker	Married	Some college, trade or university	Retired	$50,000 - $74,999	White	Not Hispanic or Latino	0	0	28	45	91	100	34	85	55	57	71	55	81	91	85	27	86	100	100	91	89
MROC-MA-0421	Completed		Mixed-pure autologous	MA	1	2	2	1	3	27.6	0	3	0	47	Never Smoked	Married	Some high school	Employed full-time	$75,000 - $99,000	Asian	Not Hispanic or Latino	0	0	58	79	100	100	100	61	50	54	85	49	66	100	100	58	47	63	43	91	100
MROC-MA-0422	Completed		9.SIEA	MA	1	2	1	2	2	22.9	0	3	0	60	Never Smoked	Married	Some Master/Doctoral work	Employed part-time	$75,000 - $99,000	White	Not Hispanic or Latino	0	0	79	82	63	100	60	63	58	22	66	54	69	100	53	62	43	79	39	84	89
MROC-MA-0424	Completed		5.DIEP	MA	1	1	1	2	2	32.8	0	3	1	41	Never Smoked	Married	High school diploma	Other	$75,000 - $99,000	White	Not Hispanic or Latino	0	0	70	63	77	100	57	63	86	77	81	77	100	100	100	71	75	63	60	81	100
MROC-MA-0425	Completed		5.DIEP	MA	1	2	2	2	3	50.2	1	3	0	55	Previous Smoker	Living with significant other	Some college, trade or university	Employed full-time	$25,000 - $49,999	White	Not Hispanic or Latino	0	0	33	57	66	83	37	71	48	39	77	55	91	74	100
MROC-MA-0426	Completed		9.SIEA	MA	1	1	1	2	1	25.2	0	2	0	52	Never Smoked	Married	Some high school	Employed full-time	$50,000 - $74,999	Asian	Not Hispanic or Latino	0	0	63	53	57	83	52	68	48	41	63	62	85	100	100	64	51	60	45	53	37
MROC-MA-0427	Completed		5.DIEP	MA	1	1	1	2	1	30.3	0	3	1	44	Previous Smoker	Divorced	College, trade or university degree	Employed full-time	$25,000 - $49,999	White	Not Hispanic or Latino	0	0	48	53	50	100	38	63	53		60	77	100	100	100	54	51	55		77	89
MROC-MA-0428	Completed		5.DIEP	MA	1	2	1	2	1	32.1	0	2	0	47	Never Smoked	Married	Some college, trade or university	Employed full-time	$25,000 - $49,999	White	Not Hispanic or Latino	0	0	58	65	85	100	100	81	49	26	68	51	66	84	100	41	27	63	47	100	70
MROC-MA-0429	Completed		5.DIEP	MA	1	1	1	2	3	20.5	0	3	0	54	Yes	Married	Some high school	Homemaker	Less than $25,000	White	Not Hispanic or Latino	0	0	28	43	63	72	37	33	34	16	66	52	100	100	100	65	67	37	26	42	70	81
MROC-MA-0430	Completed		6.LD	MA	1	1	1	2	2	22	0	1	0	60	Never Smoked	Divorced	High school diploma	Employed full-time	$50,000 - $74,999	White	Not Hispanic or Latino	0	0	53	53	57	100	54	43	52	43	57	60	100	100	100	91	86	63	57	66
MROC-MA-0432	Completed		5.DIEP	MA	1	2	1	2	2	39.3	0	3	1	69	Previous Smoker	Married	Some college, trade or university	Retired	Less than $25,000	White	Not Hispanic or Latino	0	0	100	82	85	83	63	50	66	61	74	100	100	100	100	61	51	100	72	60	47
MROC-MA-0433	Completed		1.DTI	MA	1	2	1	2	2	21.8	0	3	1	52	Previous Smoker	Single, never married	Some college, trade or university	Employed full-time	$50,000 - $74,999	White	Not Hispanic or Latino	1	1	38	60	74	83	56		52	35	68	76	100	64	0
MROC-MA-0434	Completed		5.DIEP	MA	99	2	1	2	3	29.6	0	1	0	57	Never Smoked	Married	High school diploma			White	Not Hispanic or Latino	0	0	0	33	50	100	0	81	60	52	68	100	100	74	100	73	75	65	37	77	100
MROC-MA-0435	Completed		5.DIEP	MA	1	1	1	2	2	23.5	0	2	1	58	Never Smoked	Married	College, trade or university degree	Employed full-time	$100,000 or more	White	Not Hispanic or Latino	0	0	43	47	100	100	39	68	53	39	73	80	100	100	100	50	67	57	43	57	70
MROC-MA-0439	Completed		5.DIEP	MA	1	1	1	2	2	22.3	0	1	0	54	Previous Smoker	Married	College, trade or university degree	Retired	$100,000 or more	White	Not Hispanic or Latino	0	0	58	63	100	100	60	50	63	63	77	49	56	100	58	71	67	100	72	100	89
MROC-MA-0440	Completed		5.DIEP	MA	1	2	1	2	2	28.2	0	3	1	58	Previous Smoker	Married	College, trade or university degree	Retired	$100,000 or more	White	Not Hispanic or Latino	0	0	100	79	53	100	67	43	57	44	57	91	100	100	100	73	100	82	45	77	70
MROC-MA-0444	Completed		5.DIEP	MA	1	2	1	2	1	24.5	0	2	0	36	Previous Smoker	Married	College, trade or university degree	Employed full-time	$50,000 - $74,999	White	Not Hispanic or Latino	0	0	22	34	81	100	41	64	33	16	71	55	62	44	53	73
MROC-MA-0445	Completed		5.DIEP	MA	1	1	1	2	3	28.4	1	3	0	64	Never Smoked	Single, never married	Some college, trade or university		Less than $25,000	American Indian/Alaska Native	Not Hispanic or Latino	0	0	38	50	57	100	22	46	40	22	54	48	62	47	100	52	43	47	16	70	12
MROC-MA-0446	Completed		5.DIEP	MA	1	1	1	2	1	23.2	0	2	0	61	Never Smoked	Married	Master/Doctoral degree	Retired	$50,000 - $74,999	White	Not Hispanic or Latino	0	0	33	67	85	100	54	53	82	100	74	85	100	100	100	57	67	70	49	71	70
MROC-MA-0447	Completed		9.SIEA	MA	1	1	1	2	2	25.8	0	3	0	56	Never Smoked	Single, never married	College, trade or university degree	Employed full-time	$75,000 - $99,000	White	Not Hispanic or Latino	0	0	63	73	90	100	47	74	52	22	91	77	62	84	100	81	100	82	43	85	89	100
MROC-MA-0448	Completed		5.DIEP	MA	1	1	1	2	3	30.1	0	3	0	67	Never Smoked	Living with significant other	College, trade or university degree	Retired	$50,000 - $74,999	White	Not Hispanic or Latino	0	0	100	100	91	100	63	77	73	57	71	85	91	100	100	71	67	79	63	100	59
MROC-MA-0450	Completed		5.DIEP	MA	1	1	1	2	1	34.1	0	2	1	44	Previous Smoker	Separated	College, trade or university degree	Employed full-time	$50,000 - $74,999	White	Not Hispanic or Latino	0	0	63	86	53	72	63		82	60	60	60	100	84	100	59	61	60	36	57	59
MROC-MA-0451	Completed		5.DIEP	MA	1	1	1	1	2	26.6	0	3	0	55	Previous Smoker	Divorced	Some college, trade or university	Employed full-time	$25,000 - $49,999	White	Not Hispanic or Latino	0	0	59	53	77	100	52		58	49	46	62	62	100	100	27	66	58	47	53
MROC-MA-0452	Completed		9.SIEA	MA	1	1	1	2	3	36.7	0	3	0	45	Previous Smoker	Married	High school diploma	Homemaker	Less than $25,000		Not Hispanic or Latino	0	0	48	47	50	46	41	50	47	36	50	42	45	74	58
MROC-MA-0453	Completed		5.DIEP	MA	1	1	1	2	3	31.1	0	2	0	37	Previous Smoker	Married	College, trade or university degree	Employed full-time	Less than $25,000	Asian	Hispanic or Latino	0	0	100	86	43	46	16	36	38	0	53	25	43	59	49	41	55	73	47	71	0	45
MROC-MA-0454	Completed		Mixed-implant+autologous	MA	99	2	1	2	3	20.5	0	3	0	42	Never Smoked	Married		Employed full-time	$100,000 or more	Asian	Not Hispanic or Latino	0	0	48	47	60	83	39	46	47	45	57	81	100	100	100	57	47	63	52	63	47
MROC-MA-0455	Completed		1.DTI	MA	1	2	2	1	3	24.2	0	3	0	49	Never Smoked	Divorced	College, trade or university degree	Employed full-time	$50,000 - $74,999	White	Hispanic or Latino	0	0	79	86	100	100	88	50	58	46	71	65	100	100	100
MROC-MA-0457	Completed		1.DTI	MA	1	2	2	1	3	22.1	0	3	0	53	Never Smoked	Married	College, trade or university degree	Homemaker	$100,000 or more	White	Not Hispanic or Latino	0	0	22	73	100	83	39	63	86	47	100	13	100	100	58	67	55	76	39	100
MROC-MD-0001	Completed	Completed	5.DIEP	MD	2	1	1	2	3	31.3	1	1	0	48	Never Smoked	Married	High school diploma	Homemaker	Less than $25,000	White	Hispanic or Latino	0	0	48	73	63	72	57									58	47	73	57	63	47		61	75	92	72	63	79
MROC-MD-0002	Completed	Completed	4.FTRAM	MD	1	2	1	2	2	34.5	1	3	0	41	Never Smoked	Married	College, trade or university degree	Employed full-time	$25,000 - $49,999	White	Hispanic or Latino	0	0	53	60	63	60	37		52	43	50	80	100	100	100	81	100	65	63	71	79	100	69	100	100	77	63	59
MROC-MD-0003	Completed	Completed	2.TE	MD	1	1	1	2	1	16.8	0	3	0	28	Never Smoked	Married	College, trade or university degree	Homemaker	$50,000 - $74,999	White	Not Hispanic or Latino	0	0	33	42	66	100	47	53															69	75	65	67	81
MROC-MD-0005	Completed	Completed	6.LD	MD	2	1	1	2	3	29.2	0	1	0	58	Previous Smoker	Married	High school diploma	Homemaker	$100,000 or more	White	Hispanic or Latino	0	0	33	36	74	83	0		36	0	81	52	100	100	100	52	51	28	0	50		0
MROC-MD-0006	Completed	Completed	2.TE	MD	1	1	2	2	3	26.5	0	3	0	42	Never Smoked	Married	Master/Doctoral degree	Homemaker	$100,000 or more	White	Not Hispanic or Latino	0	0	43	79	63	100	43	60	100	63	68	80	100	100	100	75	100	100	72	77			81	100	100	72	77
MROC-MD-0008	Completed	Completed	4.MS-FTRAM	MD	1	2	1	2	2	32.7	0	3	0	65	Previous Smoker	Widowed	High school diploma	Retired	Less than $25,000	Black or African American	Not Hispanic or Latino	0	0	48	30	50	100	34	53															69	86	86	45	63	37
MROC-MD-0010	Completed	Completed	2.TE	MD	1	1	1	2	1	26.5	0	3	0	64	Previous Smoker	Married	High school diploma	Retired	$75,000 - $99,000	White	Not Hispanic or Latino	0	0	63	53	91	100	45	64	63		66	80	100	100	100		51	38	0	91			67	67	55	49	68
MROC-MD-0011	Completed	Completed	4.FTRAM	MD	1	1	1	2	2	32.2	0	3	0	55	Never Smoked	Married	College, trade or university degree	Employed full-time	$100,000 or more	White	Hispanic or Latino	0	0	70	86	74	83	54	63	76	67	66	64	85	91	91	100	75	100	100	66	100		91	100	100	100	77	100
MROC-MD-0012	Completed	Completed	crossover	MD	1	1	1	2	1	26.1	0	2	0	53	Never Smoked	Married	College, trade or university degree	Employed full-time	$75,000 - $99,000	White	Not Hispanic or Latino	0	0	63	73	81	83	63	39	70		57	100	100	100	100								73	75	100	67	77	89
MROC-MD-0013	Completed	Completed	2.TE	MD	1	2	1	2	1	36	0	3	1	43	Never Smoked	Single, never married	College, trade or university degree	Employed full-time	$75,000 - $99,000	White	Not Hispanic or Latino	0	0	100	100	100	100	0	46	73	53	50	91	100	100	100	67	75	65	47	81			81	75	100		85
MROC-MD-0014	Completed	Completed	2.TE	MD	1	2	1	2	2	27	0	3	0	39	Never Smoked	Married	College, trade or university degree	Employed full-time	$100,000 or more	White	Not Hispanic or Latino	0	0	58	57	91	100	45	43															91	100	100	60	91
MROC-MD-0016	Completed	Completed	5.DIEP	MD	1	2	1	2	2	28	0	3	0	44	Never Smoked	Married	Some college, trade or university	Employed full-time	$75,000 - $99,000	White	Not Hispanic or Latino	0	0	43	50	91	100	22	81	53	34	100	71	91	100	100								53	51	46	49	100	79
MROC-MD-0018	Completed	Completed	2.TE	MD	1	1	1	2	1	33.2	0	3	0	60	Never Smoked	Married	Some college, trade or university	Employed full-time	$25,000 - $49,999	Black or African American	Not Hispanic or Latino	0	0	48	65	68	83	49	57	79	47	77	100	91	91	85
MROC-MD-0019	Completed	Completed	2.TE	MD	1	2	1	2	1	20	0	3	1	39	Never Smoked	Married	Master/Doctoral degree	Employed part-time	$100,000 or more	White	Hispanic or Latino	0	0	100	92	100	100	67	66															91	100	82	52	100
MROC-MD-0020	Completed	Completed	2.TE	MD	99	2	1	2	2	21	0	3	0	33	Never Smoked	Married	College, trade or university degree	Employed full-time	$75,000 - $99,000	Asian	Not Hispanic or Latino	0	0	38	73	85	100	69	53	100	77	63	91	100	100	100	71	100	100	67	91			81	100	100	77	91
MROC-MD-0021	Completed	Completed	2.TE	MD	1	2	1	2	1	34.8	0	3	0	52	Previous Smoker	Married	High school diploma	Employed full-time	$50,000 - $74,999	White	Not Hispanic or Latino	0	0	48	46	71	83	39	60	34	0	66	85	100	100	100
MROC-MD-0023	Completed	Completed	2.TE	MD	1	2	1	2	2	20.8	0	3	1	65	Previous Smoker	Widowed	Some college, trade or university	Retired	$25,000 - $49,999	White	Not Hispanic or Latino	0	0	53	100	100	100		50															52	75	86		71
MROC-MD-0024	Completed	Completed	2.TE	MD	1	2	1	2	2	22.3	0	3	0	58	Previous Smoker	Married	College, trade or university degree	Employed full-time	$50,000 - $74,999	White	Not Hispanic or Latino	0	0	38	63	100	83	54	63															100	67	100	100	91
MROC-MD-0026	Completed	Completed	2.TE	MD	1	2	2	2	3	26.5	0	3	0	39	Previous Smoker	Living with significant other	Some Master/Doctoral work	Employed full-time	$100,000 or more	White	Not Hispanic or Latino	0	0	48	60	81	83	47	63	76	90	73	77	100	100	100								58	35	57	39	66
MROC-MD-0027	Completed	Completed	6.LD	MD	2	1	1	2	1	26.9	0	1	0	47	Previous Smoker	Married	Some college, trade or university	Unemployed/seeking employment	$25,000 - $49,999			0	0	33	46	50	72	34	50	47	26	53	58	100	100	100
MROC-MD-0030	Completed	Completed	1.DTI	MD	2	1	1	2	3	29.9	0	3	0	64	Previous Smoker	Married	Some Master/Doctoral work	Retired	$100,000 or more	White	Not Hispanic or Latino	0	0	43	73	53	72	49	57								29	47	86	60	53
MROC-MD-0031	Completed	Completed	2.TE	MD	1	2	1	2	1	26.4	0	2	0	48	Never Smoked	Married	Some college, trade or university	Employed full-time	$100,000 or more	White	Not Hispanic or Latino	0	0	70	55	100	83	49	57								73	100						81	100	63	36	81
MROC-MD-0032	Completed	Completed	2.TE	MD	1	1	1	2	1	42.1	0	3	1	48	Never Smoked	Married	Master/Doctoral degree	Employed full-time	$50,000 - $74,999	Black or African American	Not Hispanic or Latino	0	0	79	70	53	100	49	46															58	47	44	29	50
MROC-MD-0033	Completed	Completed	2.TE	MD	1	2	1	2	2	24.2	0	1	0	48	Never Smoked	Married	Master/Doctoral degree	Employed full-time	$100,000 or more	Black or African American	Not Hispanic or Latino	0	0	58	100	100	100	83	74	100	77	85	100	100	100	100	53	67	100	77	100			81	75	100	100	100
MROC-MD-0034	Completed	Completed	2.TE	MD	1	1	1	2	1	23	0	3	0	65	Never Smoked	Married	College, trade or university degree	Employed part-time	$100,000 or more	White	Not Hispanic or Latino	0	0	53	82	80	100	67
MROC-MD-0035	Completed	Completed	crossover	MD	1	1	1	2	1	31.8	1	2	0	41	Never Smoked	Married	Some college, trade or university	Other	$25,000 - $49,999	White	Hispanic or Latino	0	0	70	92	57	46	90	63	92	77	43	91	100	100	100	58	75	86	47	53			85	59	92	72	50	37
MROC-MD-0036	Completed	Completed	2.TE	MD	1	1	1	2	1	30.9	0	3	1	57	Never Smoked	Married	Master/Doctoral degree	Employed full-time	$100,000 or more	White	Not Hispanic or Latino	0	0	43	47	50	46	41	60	63	90	68	56	100	100	100								46	51	92	67	50
MROC-MD-0037	Completed	Completed	2.TE	MD	1	2	1	2	1	22.7	0	3	1	47	Never Smoked	Married	Some college, trade or university	Employed full-time	$100,000 or more	White	Not Hispanic or Latino	0	0	70	70	100	100	67	60															100	100	100	100	100
MROC-MD-0038	Completed	Completed	Mixed-implant+autologous	MD	1	2	1	2	2	34.4	0	1	0	51	Previous Smoker	Married	College, trade or university degree	Employed full-time	$75,000 - $99,000	Black or African American	Not Hispanic or Latino	0	0	53	63	76	100	45	77								55	75	65	63	74
MROC-MD-0040	Completed	Completed	2.TE	MD	1	2	2	2	3	24.2	0	3	0	47	Never Smoked	Married	Some college, trade or university	Employed full-time	$75,000 - $99,000	White	Hispanic or Latino	0	0	53	86	100	100	57	33	58	47	66	69	100	100	100	67	75	70	57	81			69	75	76	52	68
MROC-MD-0041	Completed	Completed	2.TE	MD	1	1	1	2	1	31.3	0	2	0	34	Never Smoked	Single, never married	Some college, trade or university	Unable to work/disabled	Less than $25,000	White	Hispanic or Latino	0	0	100	100	71	72	100		41	28	63	71	85	100	100	59	100	63	65	71
MROC-MD-0042	Completed	Completed	2.TE	MD	1	1	1	2	1	28.7	0	2	0	53								1	1	58	63	91	100	60		52	31	28	44	51	59	58												53
MROC-MD-0043	Completed	Completed	4.FTRAM	MD	99	2	1	2	3	25.3	0	3	0	47	Yes	Living with significant other	Some college, trade or university	Unemployed/seeking employment	Less than $25,000	Asian	Not Hispanic or Latino	0	0	0	23	66	83	16
MROC-MD-0044	Completed	Completed	2.TE	MD	1	2	2	2	3	36.5	1	3	0	59	Never Smoked	Married	College, trade or university degree	Employed full-time	$50,000 - $74,999	White	Not Hispanic or Latino	0	0	43	79	100	100	72		86	49	71	54	58	91	100	52	43	79	54	71			65	61	100	89	77
MROC-MD-0046	Completed	Completed	4.MS-FTRAM	MD	2	1	1	2	1	36.4	0	1	0	54	Never Smoked	Married	Some college, trade or university	Retired	Less than $25,000	Black or African American	Not Hispanic or Latino	0	0	22	47	50	46	22	46
MROC-MD-0047	Completed	Completed	Mixed-implant+autologous	MD	1	2	1	2	3	26.1	0	1	0	59	Never Smoked	Married	Master/Doctoral degree	Employed full-time	$100,000 or more	White	Not Hispanic or Latino	0	0	48	48	57	83	0	43	50	0	31	64	100	91	100	64	67	67	24	53			62	67	58	16	53
MROC-MD-0048	Completed	Completed	crossover	MD	1	2	1	2	2	32.5	0	2	0	35	Never Smoked	Married	Some college, trade or university	Employed full-time	$25,000 - $49,999	White	Hispanic or Latino	0	0	58	55	77	100	54	60								75	86	63	64	85	70		100	100	63	60	100	89
MROC-MD-0049	Completed	Completed	crossover	MD	1	2	1	2	1	21.2	0	2	0	29	Previous Smoker	Married	High school diploma	Employed full-time	$25,000 - $49,999	White	Not Hispanic or Latino	0	0	53	63	100	100	57
MROC-MD-0050	Completed	Completed	2.TE	MD	1	2	1	2	1	27.5	0	3	1	49	Previous Smoker	Married	Some college, trade or university	Employed full-time	$100,000 or more	White	Hispanic or Latino	0	0	58	73	68	100	67	63	53	16	56	100	100	100	100	69	43	57	29	81		64	53	21	46	0	50
MROC-MD-0051	Completed	Completed	2.TE	MD	1	2	2	2	3	28.2	0	3	0	29	Never Smoked	Married	College, trade or university degree	Employed part-time	$100,000 or more	White	Hispanic or Latino	0	0	58	100	81	83	100	46	100	100	85	77	100	74	100	73	100	100	100	85			91	100	100	100	91
MROC-MD-0052	Completed	Completed	4.FTRAM	MD	2	1	1	2	3	30.2	0	1	0	55	Never Smoked	Separated	Some college, trade or university	Student	Less than $25,000	Black or African American	Not Hispanic or Latino	0	0	43	76	60	46	72	7	58	63		91	91	100	100	100	75	100	100	53	47	100	64	47	100	100	50	47
MROC-MD-0053	Completed	Completed	6.LD	MD	2	1	1	2	3	27.8	0	1	0	62	Previous Smoker	Married	Some college, trade or university	Employed full-time	$50,000 - $74,999	American Indian/Alaska Native	Not Hispanic or Latino	0	0	22	55	60	83	47										100	92	100	50			65	86	92	77	77
MROC-MD-0057	Completed	Completed	2.TE	MD	1	2	1	2	1	32.6	0	3	0	42	Never Smoked	Married	Some college, trade or university	Employed full-time	$25,000 - $49,999	Asian	Not Hispanic or Latino	0	0	43	58	85	100	32									55	67	76	45	100
MROC-MD-0059	Completed	Completed	crossover	MD	1	2	1	2	1	40.5	0	2	0	64	Previous Smoker	Married	College, trade or university degree	Employed full-time	$100,000 or more	White	Not Hispanic or Latino	0	0	48	92	91	72	33									29	51	63	32	85			47	43	67	33	77	70
MROC-MD-0060	Completed	Completed	crossover	MD	1	1	1	2	1	30.9	0	2	0	50	Never Smoked	Married	Some college, trade or university	Unable to work/disabled	$50,000 - $74,999	White	Hispanic or Latino	0	0	100	100	100	100	63
MROC-MD-0062	Completed	Completed	2.TE	MD	1	1	1	2	2	24.5	0	1	0	57	Never Smoked	Single, never married	Master/Doctoral degree	Employed full-time	$50,000 - $74,999	White	Not Hispanic or Latino	0	0	33	52	90	100	28	63	73	54	74	69	100	100	100	67	75	100	100	100			65	75	86	67	85
MROC-MD-0066	Completed	Completed	2.TE	MD	1	1	1	2	1	24.3	0	3	1	64	Never Smoked	Married	College, trade or university degree	Homemaker	$100,000 or more	White	Not Hispanic or Latino	0	0	43	41	63	100	0	46	46	0	54	100	100	100	100	53	47	57	32	68			71	61	86	41	57
MROC-MD-0068	Completed	Completed	crossover	MD	1	1	1	2	1	28.8	0	3	0	54	Never Smoked	Divorced	Some college, trade or university	Employed full-time	$50,000 - $74,999	White	Hispanic or Latino	0	0	58	67	81	100	29	50															64	67	55	25	74
MROC-MD-0069	Completed	Completed	2.TE	MD	1	2	1	2	1	23.9	0	3	1	34	Never Smoked	Married	College, trade or university degree	Employed full-time	$75,000 - $99,000	White	Not Hispanic or Latino	0	0	58	60	91	100	67	60								67	75	67	67	64			75	67	79	67	74
MROC-MD-0070	Completed	Completed	Mixed-implant+autologous	MD	99	2	1	2	3	28.5	0	1	0	42	Never Smoked	Married	College, trade or university degree	Employed part-time	$75,000 - $99,000	White	Not Hispanic or Latino	1	1	38	50	53	100	26	50
MROC-MD-0071	Completed	Completed	crossover	MD	1	1	1	2	1	29.1	1	2	1	59	Never Smoked	Divorced	Master/Doctoral degree	Employed full-time	$50,000 - $74,999	Black or African American	Not Hispanic or Latino	0	0	58	100	91	100	53
MROC-MD-0073	Completed	Completed	4.MS-FTRAM	MD	1	2	1	2	2	19.9	0	3	0	46	Never Smoked	Separated	Master/Doctoral degree	Employed full-time	$100,000 or more	Asian	Not Hispanic or Latino	0	0	58	63	71	83	60	50	53	50	70	80	100	100	75	59	75	58	47	85	70		54
MROC-MD-0076	Completed	Completed	2.TE	MD	2	2	1	2	3	33.5	1	3	0	63	Never Smoked	Married	Some college, trade or university	Retired	$50,000 - $74,999	Black or African American	Not Hispanic or Latino	0	0	0	30	100	46	0	68	63	47	71	59	100	100	100	71	100	100	49	91			65	67	100	41	85
MROC-MD-0077	Completed	Completed	crossover	MD	1	1	1	2	1	24.1	0	2	0	65	Never Smoked	Married	Some college, trade or university	Retired	$75,000 - $99,000	White	Not Hispanic or Latino	0	0	79	82	85	83	22	63	46	0	71					65	75	73	34	66	47		52	51	47	0	68	89
MROC-MD-0078	Completed	Completed	2.TE	MD	2	1	1	2	3	40.9	0	3	0	49	Previous Smoker	Married	Master/Doctoral degree	Other	$100,000 or more	White	Not Hispanic or Latino	0	0	22	48	74	83	29	66
MROC-MD-0079	Completed	Completed	4.MS-FTRAM	MD	1	1	1	2	2	35.3	0	3	0	39	Never Smoked	Married	Master/Doctoral degree	Other	$75,000 - $99,000	White	Hispanic or Latino	0	0	33	52	71	46	43	60															64	100	73	49	81	100
MROC-MD-0080	Completed	Completed	5.DIEP	MD	99	2	1	2	3	32.5	0	1	0	45	Never Smoked	Divorced	Some Master/Doctoral work	Employed full-time	$50,000 - $74,999	White	Hispanic or Latino	0	0	28	32	57	100	0	63	41	16	100	74	100	100	100	53	75	43	0	91	100	55	49	43	38	0	76	89
MROC-MD-0081	Completed	Completed	2.TE	MD	1	2	2	2	2	25.6	0	3	0	24	Never Smoked	Single, never married	Some college, trade or university	Student	Less than $25,000	Black or African American	Not Hispanic or Latino	0	0	63	52	91	83	54	50
MROC-MD-0082	Completed	Completed	2.TE	MD	1	2	1	1	2	23	0	3	0	40	Previous Smoker	Divorced	College, trade or university degree	Employed full-time	$75,000 - $99,000	White	Hispanic or Latino	0	0	63	48	33	46	57
MROC-MD-0084	Completed	Completed	2.TE	MD	1	2	2	2	3	29.3	0	3	0	57	Never Smoked	Married	Some Master/Doctoral work	Employed full-time	$100,000 or more	White	Not Hispanic or Latino	0	0	63	100	100	100	54	50								61	75	100	54	91			61	61	100	47	91
MROC-MD-0085	Completed	Completed	2.TE	MD	1	2	1	2	2	38	0	3	0	41	Never Smoked	Married	Master/Doctoral degree	Homemaker	$100,000 or more	White	Not Hispanic or Latino	0	0	48	55	81	100	52	50															52	51	65	41	66
MROC-MD-0086	Completed	Completed	Mixed-pure autologous	MD	1	2	1	2	2	32.3	0	3	0	48	Never Smoked	Divorced	High school diploma	Employed full-time	Less than $25,000	White	Not Hispanic or Latino	0	0	53	70	81	83	47	91															91	100	82	63	74	60
MROC-MD-0088	Completed	Completed	5.DIEP	MD	1	2	2	2	3	29.6	0	3	0	52	Never Smoked	Married	College, trade or university degree	Employed full-time	$75,000 - $99,000	White	Not Hispanic or Latino	0	0	48	76	63	83	57	50	100	52	68	80	100	100	100								85	86	100		81	70
MROC-MD-0089	Completed	Completed	4.MS-FTRAM	MD	1	2	2	2	3	29.2	0	3	0	51	Previous Smoker	Married	Master/Doctoral degree	Employed full-time	$100,000 or more	White	Not Hispanic or Latino	0	0	48	57	74	83	52	33	50	47	57	46	66	69	100	52	61	48	39	66	70		49	55	53	52	66	79
MROC-MD-0090	Completed	Completed	2.TE	MD	1	1	2	2	3	24.7	0	1	0	62	Never Smoked	Married	Master/Doctoral degree	Employed full-time		White		0	0	33	49	100	100	37	74	42	22	77	46	74	100	100	61	75	65	43	81			50	55	57	45	81
MROC-MD-0091	Completed	Completed	Mixed-pure autologous	MD	1	2	1	2	2	32.3	0	3	0	48	Never Smoked	Married	College, trade or university degree	Employed part-time	$100,000 or more	White	Not Hispanic or Latino	0	0	58	79	91	100	45	68	92	67	66	100	100	100	100								49	75	67	54	85	70
MROC-MD-0092	Completed	Completed	crossover	MD	1	2	1	2	1	26.5	0	2	0	60	Previous Smoker	Married	Some college, trade or university	Retired	$25,000 - $49,999	White	Not Hispanic or Latino	0	0	63	86	81	100	83	63															54	67	92	39	81
MROC-MD-0093	Completed	Completed	2.TE	MD	1	2	1	1	2	21.7	0	3	0	48	Never Smoked	Married	College, trade or university degree	Employed full-time	$50,000 - $74,999	White	Not Hispanic or Latino	0	0	79	67	85	100	63	53	76	49	84	64	50	84	53	73	86	82	57	85			75	100	82	57	91
MROC-MD-0094	Completed	Completed	1.DTI	MD	1	1	2	1	1	22.2	0	3	0	36	Never Smoked	Married	Some college, trade or university	Employed full-time	$100,000 or more	White	Not Hispanic or Latino	0	0	58	76	74	100	41	68	70	57	66	77	100	100	100								65	75	82	60	81
MROC-MD-0095	Completed	Completed	2.TE	MD	1	1	2	2	3	23.7	0	3	0	40	Never Smoked	Divorced	Master/Doctoral degree	Employed full-time	$100,000 or more	White	Not Hispanic or Latino	0	0	0	39	46	83	22																75
MROC-MD-0096	Completed	Completed	4.MS-FTRAM	MD	1	2	1	2	2	35.6	0	3	0	62	Previous Smoker	Married	Master/Doctoral degree	Other	$25,000 - $49,999	White	Not Hispanic or Latino	0	0	53	100	91	100	67																100	100	100	100	100	47
MROC-MD-0097	Completed	Completed	4.MS-FTRAM	MD	99	2	1	2	3	28.5	0	3	0	47	Never Smoked	Single, never married	Some college, trade or university	Unemployed/seeking employment	Less than $25,000	Black or African American	Not Hispanic or Latino	0	0	0	36	50	83	20	68															78	100	92	100	77	100
MROC-MD-0099	Completed	Completed	2.TE	MD	1	2	1	2	1	24	0	2	0	46	Previous Smoker	Married	College, trade or university degree	Homemaker	$100,000 or more	White	Not Hispanic or Latino	0	0	79	100	100	100	41	50															71	100	76	63	68
MROC-MD-0100	Completed	Completed	2.TE	MD	1	2	1	2	2	25.3	0	3	0	65	Previous Smoker	Married	High school diploma	Retired		White		0	0	70	100	100	83	60	77								81	100	100	52	100			100	100	100	100	100
MROC-MD-0101	Completed	Completed	2.TE	MD	1	2	1	2	2	22.4	0	3	0	34	Never Smoked	Married	Master/Doctoral degree	Employed full-time	$100,000 or more	White	Not Hispanic or Latino	0	0	58	63	71	100	52	63															67	100	100	52	100
MROC-MD-0103	Completed	Completed	Mixed-pure autologous	MD	1	2	1	2	1	30.1	0	3	0	38	Never Smoked	Married	Master/Doctoral degree	Employed full-time	$100,000 or more	White	Not Hispanic or Latino	0	0	63	52	81	83	43	53															100	100	76	77	77	89
MROC-MD-0105	Completed	Completed	4.MS-FTRAM	MD	99	2	1	2	1	35.9	0	1	0	43	Previous Smoker	Single, never married	College, trade or university degree	Employed full-time	$50,000 - $74,999	White	Not Hispanic or Latino	0	0	28	43	77	100	29	77
MROC-MD-0106	Completed	Completed	2.TE	MD	1	2	2	2	2	29.8	0	3	0	49	Never Smoked	Married	Some college, trade or university	Homemaker	$25,000 - $49,999	White	Not Hispanic or Latino	0	0	53	57	63	72	57	36															49	27	60	45	39
MROC-MD-0107	Completed	Completed	2.TE	MD	1	1	1	2	2	20.1	0	3	1	63	Never Smoked	Married	Master/Doctoral degree	Retired	$75,000 - $99,000	White	Not Hispanic or Latino	0	0	100	92	91	100	90																100	100	86	63	91
MROC-MD-0108	Completed	Completed	2.TE	MD	1	1	1	2	2	19.7	0	3	0	63	Never Smoked	Married	Master/Doctoral degree	Homemaker		White	Not Hispanic or Latino	0	0	43	53	100	83	20	66								45	47	49	24	81			42	39	48	18	68
MROC-MD-0109	Completed	Completed	2.TE	MD	1	2	1	2	3	22.6	0	3	0	36	Never Smoked	Married	College, trade or university degree	Homemaker	$75,000 - $99,000	Asian	Not Hispanic or Latino	0	0	51	67	75	83	63	53	58	52	50	64	81	100	91	73	86	67	47	74			71	100	76	54	74
MROC-MD-0110	Completed	Completed	crossover	MD	1	1	1	2	1	19.5	0	2	0	60	Previous Smoker	Divorced	Some college, trade or university	Retired	$100,000 or more	White	Not Hispanic or Latino	0	0	33	41	85	100	26	50	34	18	60	19	100	91	100	0	51	19	0	28			39	61	45	22	31
MROC-MD-0111	Completed	Completed	crossover	MD	1	1	1	2	1	28.2	0	3	0	49	Never Smoked	Married	College, trade or university degree	Homemaker	$100,000 or more	White	Not Hispanic or Latino	0	0	79	92	77	100	100	46
MROC-MD-0112	Completed	Completed	5.DIEP	MD	2	1	1	2	3	25.3	0	1	0	56	Previous Smoker	Married	College, trade or university degree	Employed full-time	$100,000 or more	White	Not Hispanic or Latino	0	0	48	42	60	83	34	50								65	75	63	54	77	70		91	75	60	47	50	70
MROC-MD-0113	Completed	Completed	2.TE	MD	1	2	1	2	1	24.8	0	3	0	67	Previous Smoker	Married	Some college, trade or university	Employed part-time	$50,000 - $74,999	White	Not Hispanic or Latino	0	0	48	58	100	83	52	66
MROC-MD-0114	Completed	Completed	4.MS-FTRAM	MD	99	2	1	2	3	31.7	0	1	0	58	Never Smoked	Living with significant other	Master/Doctoral degree	Employed full-time	$75,000 - $99,000	White	Not Hispanic or Latino	0	0	58	67	100	100	60	68															100	100	100	100	74	100
MROC-MD-0116	Completed	Completed	4.FTRAM	MD	1	1	1	2	2	31.5	0	3	0	59	Never Smoked	Married	Some Master/Doctoral work	Retired	$100,000 or more	White	Not Hispanic or Latino	0	0	53	100	74	83	63	53	70	57	68	77	100	100	100	30	67	100	63	77	79		65	67	100	63	100	89
MROC-MD-0119	Completed	Completed	4.MS-FTRAM	MD	2	1	1	2	1	27.8	0	1	0	51	Never Smoked	Single, never married	Master/Doctoral degree	Employed full-time	$100,000 or more	Asian	Not Hispanic or Latino	0	0	22	60	63	72	26									69	75	73	48	60	59		69	61	67	47	63	59
MROC-MD-0120	Completed	Completed	2.TE	MD	1	1	1	2	1	30.5	0	3	0	63	Previous Smoker	Married	Some college, trade or university	Employed full-time	$100,000 or more	White	Not Hispanic or Latino	0	0	58	63	81	100	41	61								49	67	42	32	71			36	75	38	18	60
MROC-MD-0122	Completed	Completed	5.DIEP	MD	1	2	1	2	3	37	0	3	0	50	Never Smoked	Married	High school diploma	Employed full-time	$75,000 - $99,000	White	Not Hispanic or Latino	0	0	48	50	60	100	34		40	0	63	56	60	84	91
MROC-MD-0123	Completed	Completed	4.MS-FTRAM	MD	1	1	2	2	3	31.1	0	1	0	32	Previous Smoker	Living with significant other	Master/Doctoral degree	Employed full-time	$25,000 - $49,999	White	Not Hispanic or Latino	0	0	48	47	100	83	34	74	47	34	85	71	100	100	100	55	43	50	43	81	89		54	67	65	47	74	59
MROC-MD-0126	Completed	Completed	2.TE	MD	1	1	1	2	1	27.2	0	3	0	31	Never Smoked	Married	Master/Doctoral degree	Unemployed/seeking employment	$75,000 - $99,000	Black or African American	Not Hispanic or Latino	0	0	63	82	100	100	90	53	45	47	60	100	100	100	100								71	55	92	54	74
MROC-MD-0127	Completed	Completed	2.TE	MD	1	2	1	2	2	19.8	0	3	0	69	Never Smoked	Living with significant other	Master/Doctoral degree	Employed full-time	$100,000 or more	White	Not Hispanic or Latino	0	0	43	60	60	72	45	53	60	50	53	64	100	100	100	100	100	100	77	71			75	100	82	47	60
MROC-MD-0129	Completed	Completed	2.TE	MD	1	2	1	2	1	31.6	0	2	1	50	Never Smoked	Married	High school diploma	Employed full-time	$100,000 or more	White	Not Hispanic or Latino	1	1	33	49	60	72	29	18	26	0	50	56	100	100	100
MROC-MD-0130	Completed	Completed	crossover	MD	1	1	1	2	1	26.4	0	2	1	64	Never Smoked	Divorced	High school diploma	Employed full-time	Less than $25,000	White	Not Hispanic or Latino	0	0	58	92	74	100	59
MROC-MD-0131	Completed	Completed	Mixed-implant+autologous	MD	1	2	1	2	2	24.1	0	1	0	57	Previous Smoker	Married	Master/Doctoral degree	Retired	$100,000 or more	White	Not Hispanic or Latino	0	0	58	100	66	83	37	50	86	47	74	54	51	100	100	50	39	63	45	46			57	47	100	41	81
MROC-MD-0132	Completed	Completed	2.TE	MD	1	2	1	2	1	21.6	0	3	0	55	Never Smoked	Married	Master/Doctoral degree	Employed full-time	$100,000 or more	Asian	Not Hispanic or Latino	0	0	70	86	77	83	60	60	92	77	63	55	85	100	58								75	67	86	72	74
MROC-MD-0134	Completed	Completed	4.MS-FTRAM	MD	2	1	1	2	3	22.6	0	1	0	54	Never Smoked	Married	Some college, trade or university	Employed full-time	$100,000 or more	White	Not Hispanic or Latino	0	0	58	49	91	100	41	63	82	63	91	100	100	100	100								100	100	100	100	100	100
MROC-MD-0135	Completed	Completed	2.TE	MD	1	2	1	2	1	25.1	0	3	0	43	Never Smoked	Married	Master/Doctoral degree	Homemaker	$100,000 or more	White	Not Hispanic or Latino	0	0	70	70	81	83	72	60	92	83	68	91	100	100	100
MROC-MD-0137	Completed	Completed	1.DTI	MD	1	1	1	2	2	29.5	0	3	0	62	Never Smoked	Married	Master/Doctoral degree	Employed full-time		White	Not Hispanic or Latino	0	0	70	76	100	100	53	71	79	65	68	64	91	100	91	69	75	82	71	91			75	86	79	65	81
MROC-MD-0138	Completed	Completed	2.TE	MD	1	1	1	2	1	41.2	0	3	1	52	Previous Smoker	Widowed	High school diploma	Unable to work/disabled	$25,000 - $49,999	Black or African American	Not Hispanic or Latino	0	0	63	49	66	83	26									0	32	26	0	66
MROC-MD-0139	Completed	Completed	4.MS-FTRAM	MD	1	1	1	2	2	27.3	0	3	1	53	Previous Smoker	Married	College, trade or university degree	Employed part-time	$100,000 or more	White	Not Hispanic or Latino	0	0	100	100	100	100	77	85	100	67	85	71	91	100	80	100	86	100	83	81	79	100	85	75	100	83	100	89
MROC-MD-0140	Completed	Completed	7.SGAP	MD	1	1	1	2	2	23.1	0	3	1	57	Previous Smoker	Married	Some Master/Doctoral work	Employed full-time		White	Not Hispanic or Latino	0	0	100	100	100	100	90	74	65	54	100	58	58	100	58	64	61	100	83	100		0	67	67	100	100	100
MROC-MD-0141	Completed	Completed	2.TE	MD	1	1	1	2	3	19.1	0	3	0	64	Never Smoked	Married	Master/Doctoral degree	Employed full-time	$100,000 or more	White	Not Hispanic or Latino	0	0	53	65	71	72	43	53	79	49	77	77	85	79	100	41	43	47	32	66			41	47	48	34	71
MROC-MD-0142	Completed	Completed	crossover	MD	1	1	1	2	2	25.9	0	3	1	48	Never Smoked	Married	Some college, trade or university	Employed full-time	$75,000 - $99,000	White	Not Hispanic or Latino	0	0	70	58	77	100	60	50	48	37	66	51	91	100	100	59	75						40	67	47	37	71
MROC-MD-0143	Completed	Completed	9.SIEA	MD	2	1	1	2	3	31.3	0	1	0	64	Never Smoked	Married	College, trade or university degree	Retired	$100,000 or more	White	Not Hispanic or Latino	0	0	38	63	100	100	22		70	63	91	64	100	100	100	22	100	76	63	100	100		73	100	47	37	100	100
MROC-MD-0145	Completed	Completed	2.TE	MD	1	2	1	2	1	26.9	0	3	0	40	Previous Smoker	Married	College, trade or university degree	Homemaker	$50,000 - $74,999	White	Not Hispanic or Latino	0	0	53	100	81	83	54	50	49	32	63	71	100	100	100	64	75	100	63	68		55	46	75	63	45	74
MROC-MD-0146	Completed	Completed	2.TE	MD	1	2	1	2	1	28.7	0	2	0	47	Previous Smoker	Married	College, trade or university degree	Unemployed/seeking employment	$75,000 - $99,000	White	Not Hispanic or Latino	1	1	79	100	91	100	67	66	58	32	66	48	62	64	100					100							60
MROC-MD-0147	Completed	Completed	2.TE	MD	1	1	1	2	2	27.9	0	3	0	49	Previous Smoker	Married	Master/Doctoral degree	Employed full-time	$100,000 or more	White	Not Hispanic or Latino	0	0	79	63	91	83	72	46	42	39	77	40	56	59	36	64	75	58	63	74		55	53	39	48	45	74
MROC-MD-0148	Completed	Completed	2.TE	MD	1	2	1	2	1	34.8	0	2	0	40	Never Smoked	Married	Some college, trade or university	Employed full-time	$50,000 - $74,999	White	Hispanic or Latino	1	1	70	73	66	100	67		55	43	66	60	100			0	0	65		68
MROC-MD-0150	Completed	Completed	2.TE	MD	1	1	1	2	1	29.4	1	3	1	68	Never Smoked	Married	Some high school	Retired	$75,000 - $99,000	White	Not Hispanic or Latino	0	0	53	100	100	100	57	21								73	51	100	100	74
MROC-MD-0153	Completed	Completed	2.TE	MD	1	2	1	2	2	27.2	0	3	1	40	Never Smoked	Married	College, trade or university degree	Employed full-time	$75,000 - $99,000	White	Not Hispanic or Latino	1	1	100	92	91	100	60	60	46	34	70	48	100	100	100	71	75	100	52	100
MROC-MD-0155	Completed	Completed	2.TE	MD	1	1	1	2	1	27.2	0	3	0	67	Never Smoked	Married	Some college, trade or university	Retired	$50,000 - $74,999	White		0	0	58	100	71	60	63									64	75	100	44	68
MROC-MD-0159	Completed	Completed	crossover	MD	1	1	1	2	1	30.5	0	2	0	38	Never Smoked	Married	Some Master/Doctoral work	Unemployed/seeking employment	$50,000 - $74,999	White	Not Hispanic or Latino	0	0	63	63	100	100	60	81								58	75	100	100	100			81	86	100	90	100
MROC-MD-0160	Completed	Completed	2.TE	MD	1	2	1	2	2	22	0	3	0	34	Never Smoked	Married	College, trade or university degree	Unemployed/seeking employment	$25,000 - $49,999	White	Hispanic or Latino	0	0	79	53	77	100	52		46	39	66	80	100	100	100
MROC-MD-0161	Completed	Completed	2.TE	MD	1	2	1	2	3	33.6	0	2	0	32	Never Smoked	Married	College, trade or university degree	Homemaker	$75,000 - $99,000	White	Not Hispanic or Latino	0	0	58	63	85	100	41									57	75	63	43	81
MROC-MD-0162	Completed	Completed	5.DIEP	MD	1	1	1	2	1	25.8	0	3	0	47	Never Smoked	Married	College, trade or university degree	Employed full-time	$100,000 or more	White	Not Hispanic or Latino	0	0	70	92	100	100	67	53	79	52	100	51	56	44	58	53	75	100	63	74	100		54	75	88	57	100	100
MROC-MD-0163	Completed	Completed	2.TE	MD	1	2	2	2	1	24.3	0	3	0	43	Previous Smoker	Married	College, trade or university degree	Homemaker	$100,000 or more	White	Not Hispanic or Latino	0	0	53	49	100	100			23	0	46	55	60	55	100	33	75	23	16	68
MROC-MD-0165	Completed	Completed	2.TE	MD	1	1	1	2	1	28.3	0	2	1	50	Never Smoked	Married	High school diploma	Employed full-time	$100,000 or more	Black or African American	Not Hispanic or Latino	0	0	58	82	85	100	55		82	16	50	62	100	100	91
MROC-MD-0166	Completed	Completed	2.TE	MD	1	1	1	2	2	23.6	0	3	0	72	Never Smoked	Married	Some college, trade or university	Homemaker	$100,000 or more	White		0	0	48	79	77	100	67	50	70	54	63	55	91	100	100	25	51	70	47	74			45	51	65	54	66
MROC-MD-0168	Completed	Completed	Mixed-pure autologous	MD	1	2	1	2	1	25	0	3	1	40	Previous Smoker	Married	Some Master/Doctoral work	Employed full-time	$25,000 - $49,999	American Indian/Alaska Native	Not Hispanic or Latino	0	0	63	100	63	83	45	53	60	34	66	85	100	100	100	73	75	100	32	74	100		48	75	58	22	60	79
MROC-MD-0170	Completed	Completed	crossover	MD	1	2	1	2	1	25.6	0	2	1	52	Never Smoked	Divorced	Master/Doctoral degree	Employed full-time	$50,000 - $74,999	White	Not Hispanic or Latino	0	0	70	92	91	83	63	43	63	41	81	62	100	100	100	46	39	55	39	74			46	0	63	49	91
MROC-MD-0173	Completed	Completed	crossover	MD	1	2	1	2	1	20.8	0	2	0	34	Never Smoked	Married	College, trade or university degree	Homemaker	$75,000 - $99,000	White	Not Hispanic or Latino	0	0	43	63	100	100	45	53	60	45	74	74	100	100	100	66	75	79	54	66			58	75	70	54	77
MROC-MD-0175	Completed	Completed	2.TE	MD	1	1	1	2	1	34.7	0	3	0	48	Never Smoked	Married	College, trade or university degree	Employed full-time	$100,000 or more	Black or African American	Not Hispanic or Latino	0	0	79	82	81	100	77	53	65	57	85	67	100	100	100	64	75	100	63	77			61	67	100	52	81
MROC-MD-0177	Completed	Completed	2.TE	MD	2	1	1	2	1	28.7	0	3	0	54	Previous Smoker	Married	Some college, trade or university	Homemaker	$50,000 - $74,999	White	Not Hispanic or Latino	0	0	28	52	71	83	26									39	27	50	37	68			42	21	67	39	81
MROC-MD-0178	Completed	Completed	2.TE	MD	1	1	1	1	1	23.9	0	3	0	48	Never Smoked	Married	High school diploma	Employed part-time	$100,000 or more	White	Not Hispanic or Latino	0	0	70	100	100	100	83	46								0	35	47	22	68
MROC-MD-0179	Completed	Completed	2.TE	MD	1	2	1	2	2	28.9	1	3	0	73	Never Smoked	Divorced	Master/Doctoral degree	Employed full-time	$75,000 - $99,000	White	Not Hispanic or Latino	0	0	63	65	66	83	63	53	50	39	50	51	74	69	100	69	100	63	63	77			91	100	100		60
MROC-MD-0181	Completed	Completed	2.TE	MD	1	1	1	2	2	22.1	0	3	0	49	Never Smoked	Married	College, trade or university degree	Employed part-time	$100,000 or more	White	Not Hispanic or Latino	0	0	79	92	100	100	67	66	49	45	66	51	77	84	80	61	75	79	60	71			46	61	73	52	63
MROC-MD-0182	Completed	Completed	6.LD	MD	2	1	1	2	3	23.4	0	1	1	50	Never Smoked	Married	College, trade or university degree	Homemaker		White	Not Hispanic or Latino	0	0	38	70	81	100	28	66	52	39	50	85	100	100	100	61	55	79	43	81
MROC-MD-0183	Completed	Completed	Mixed-implant+autologous	MD	99	2	1	2	3	21.6	0	1	0	38	Never Smoked	Married	College, trade or university degree	Homemaker	$100,000 or more	White	Not Hispanic or Latino	0	0	43	92	100	100	41									78	75	86	49	74			58	75	73	43	85
MROC-MD-0184	Completed	Completed	2.TE	MD	1	1	2	2	3	24.5	0	3	0	49	Never Smoked	Married	Some college, trade or university	Homemaker		White	Not Hispanic or Latino	0	0	38	58	91	83	43	57	50	34	60	58	91	100	100	16	39	30	16	60
MROC-MD-0185	Completed	Completed	2.TE	MD	1	2	1	1	1	23.2	0	3	1	36	Previous Smoker	Married	Master/Doctoral degree	Student	$100,000 or more	White	Not Hispanic or Latino	0	0	79	73	77	100	77	32	55	45	63	69	100	100	100	64	67	79	72	74			53	43	55	41	66
MROC-MD-0186	Completed	Completed	6.LD	MD	2	1	1	2	3	23.8	0	1	0	59	Never Smoked	Divorced	Master/Doctoral degree	Employed full-time	$50,000 - $74,999	White	Hispanic or Latino	0	0	48	47	77	83	32		70	52	66	51	100	100	100	83	100	86	63	91			73	75	70	63	57
MROC-MD-0188	Completed	Completed	3.PTRAM	MD	1	1	1	2	1	29.5	0	3	0	52	Never Smoked	Married	Master/Doctoral degree	Employed full-time	$100,000 or more	White	Not Hispanic or Latino	0	0	63	73	91	100	90		55	22	74	49	51	79	53	48	31	76	39	91	89
MROC-MD-0189	Completed	Completed	crossover	MD	1	2	1	1	1	27.6	0	2	0	51	Never Smoked	Married	College, trade or university degree	Employed full-time	$100,000 or more	White	Not Hispanic or Latino	0	0	52	63	91	100	63	57	73	54	77	59	77	100	100	81	86	63	63	68	70	67	58	61	63	60	63	70
MROC-MD-0191	Completed	Completed	5.DIEP	MD	1	1	1	2	2	28.3	0	1	0	45	Previous Smoker	Married	Master/Doctoral degree	Employed full-time		White	Not Hispanic or Latino	0	0	48	92	74	100	67	63	67	54	71	69	91	100	100	62	75	76	54	91	89		61	61	52	47	85	89
MROC-MD-0192	Completed	Completed	2.TE	MD	1	1	1	2	1	20.7	0	3	0	51	Never Smoked	Married	Master/Doctoral degree	Retired	$100,000 or more	White	Not Hispanic or Latino	0	0	79	63	91	83	49	57	73	54	81	56	100	64	64	71	75	65	49	81		55	71	75	70	54	77
MROC-MD-0194	Completed	Completed	2.TE	MD	1	2	1	2	2	19.2	0	2	0	46	Never Smoked	Divorced	Some college, trade or university	Employed full-time	$50,000 - $74,999	White	Not Hispanic or Latino	0	0	100	47	77	100	60	63	33	26	68					41	55	45	41	71			30	43	42	22	74
MROC-MD-0196	Completed	Completed	3.PTRAM	MD	1	1	2	2	3	34	0	1	0	38	Previous Smoker	Living with significant other	High school diploma	Employed full-time	$25,000 - $49,999	White	Not Hispanic or Latino	0	0	48	49	66	100	41
MROC-MD-0197	Completed	Completed	2.TE	MD	1	2	1	2	1	23.3	0	2	0	39	Never Smoked	Married	Some Master/Doctoral work	Homemaker	$100,000 or more	White	Not Hispanic or Latino	0	0	79	73	85	83	63									50	67	63	39	63
MROC-MD-0198	Completed	Completed	crossover	MD	1	1	1	2	1	26	0	2	0	38	Previous Smoker	Married	Some college, trade or university	Employed full-time	$25,000 - $49,999	White	Hispanic or Latino	0	0	28	37	91	46	22	53								46	51	48	29	85
MROC-MD-0200	Completed	Completed	2.TE	MD	1	2	1	2	1	23.4	0	3	0	52	Previous Smoker	Married	Some college, trade or university	Homemaker	$50,000 - $74,999	White	Hispanic or Latino	0	0	79	100	100	100	67	66	92	54	68	91	100	100	100	91	100	100	100	71			85	100	100	100	77
MROC-MD-0201	Completed	Completed	2.TE	MD	1	2	1	2	2	35.7	0	3	0	69	Never Smoked	Married	College, trade or university degree	Retired	Less than $25,000	White	Not Hispanic or Latino	0	0	28	79	100	83	57	57	79	100	63	91	100	100	100	69	86	100	100	91			54	67	67	37	63
MROC-MD-0202	Completed	Completed	2.TE	MD	1	1	1	2	1	24.8	0	3	1	49	Previous Smoker	Married	Some college, trade or university	Employed full-time	Less than $25,000	White	Not Hispanic or Latino	0	0	43	55	63	72	41									40	47	48	22	50			57	67	53	47	50
MROC-MD-0205	Completed	Completed	2.TE	MD	1	2	1	1	1	20.7	0	3	0	46	Never Smoked	Married	Some college, trade or university	Homemaker	$100,000 or more	White	Not Hispanic or Latino	0	0						60	58	54	63	80	100	100	100	53	75	73	57	60			54	67
MROC-MD-0206	Completed	Completed	6.LD	MD	2	2	1	2	3	34.7	0	1	0	64	Never Smoked	Married	Some college, trade or university	Homemaker	$100,000 or more	White	Not Hispanic or Latino	0	0	0	39	53	46	22		63	45	53	50	85	100	100	45	51	76	52	57			100	100	100	100	100
MROC-MD-0207	Completed	Completed	4.MS-FTRAM	MD	1	2	2	2	3	45.6	0	3	0	54	Never Smoked	Married	College, trade or university degree	Employed part-time	$75,000 - $99,000	White	Not Hispanic or Latino	0	0	22	58	91	83	0																64	100	58	37	91	79
MROC-MD-0209	Completed	Completed	1.DTI	MD	1	2	2	2	3	23.7	0	3	0	55	Previous Smoker	Married	Some college, trade or university	Retired	$100,000 or more	White	Not Hispanic or Latino	1	1	58	60	60	72	39									67	75	70	57	100
MROC-MD-0210	Completed	Completed	2.TE	MD	1	2	1	2	1	37.8	0	3	0	50	Never Smoked	Divorced	Some college, trade or university	Unemployed/seeking employment	Less than $25,000	White	Not Hispanic or Latino	0	0	48	61	64	60	57	57	40	29	46	85	100	100	100	48	61	42	0	50			47	75	36	16	57
MROC-MD-0212	Completed	Completed	crossover	MD	1	1	1	2	2	32.8	0	3	1	52	Never Smoked	Married	College, trade or university degree	Employed full-time	$25,000 - $49,999	White	Not Hispanic or Latino	0	0	100	100	71	100	52	68	79	47	81	65	100	100	100	91	67	55	26	100	100		100	75	70	29	100	100
MROC-MD-0213	Completed	Completed	2.TE	MD	1	2	1	2	1	28.7	0	3	0	52	Never Smoked	Married	College, trade or university degree	Homemaker	$100,000 or more	White	Not Hispanic or Latino	0	0	53	45	60	72	34	50	48		57	59	91	100	100	59	51	45	39	50		31	58	75	55	52	53
MROC-MD-0214	Completed	Completed	2.TE	MD	1	1	1	2	1	22.8	0	3	0	64	Never Smoked	Married	Some college, trade or university	Employed full-time	$50,000 - $74,999	White	Hispanic or Latino	0	0	100		91	83	53		52	43	74	50	69	79	100	32	35	48	22	91			45	47	52	37	81
MROC-MD-0215	Completed	Completed	1.DTI	MD	1	1	1	1	1	19.1	0	3	0	44	Never Smoked	Married	College, trade or university degree	Employed full-time	$100,000 or more	White	Not Hispanic or Latino	0	0	100	100	100	100	100	66	100	100	91	91	100	100	100	100	100	100	100	100			100	100	100	100	100
MROC-MD-0216	Completed	Completed	2.TE	MD	1	2	1	2	1	23.3	0	3	1	36	Previous Smoker	Living with significant other	College, trade or university degree	Employed full-time	$50,000 - $74,999	White	Not Hispanic or Latino	0	0	63	55	74	83	63	66	57	54	53	55	100	59	58	57	67	50	60	71			57	67	53	45	81
MROC-MD-0217	Completed	Completed	Mixed-implant+autologous	MD	99	2	1	2	3	29.5	0	1	0	46	Never Smoked	Married	College, trade or university degree	Employed full-time	$100,000 or more	White	Not Hispanic or Latino	0	0	33	43	85	72	39	63	41	34	71	59	81	91	91	49	61	53	22	68	79
MROC-MD-0218	Completed	Completed	2.TE	MD	1	2	1	1	1	17.7	1	3	0	36	Previous Smoker	Married	Master/Doctoral degree	Homemaker	$100,000 or more	White	Not Hispanic or Latino	0	0	43	48	85	100	49	60	50	57	66	77	85	100	100	71	75	100	52	74			65	86	79	77	85
MROC-MD-0220	Completed	Completed	2.TE	MD	1	2	2	1	3	24.1	0	3	0	62	Never Smoked	Married	College, trade or university degree	Employed full-time	$100,000 or more	White	Not Hispanic or Latino	0	0	100	100	100	100	100
MROC-MD-0222	Completed	Completed	2.TE	MD	1	2	1	2	2	30.8	0	3	0	47	Never Smoked	Married	Master/Doctoral degree	Employed full-time	$50,000 - $74,999	White	Not Hispanic or Latino	0	0	53	92	81	100	60	66	67	49	74	85	100	100	100	71	100	100	63	85			81	100	100	63	85
MROC-MD-0224	Completed	Completed	4.FTRAM	MD	1	1	1	2	2	32.4	0	3	0	56	Never Smoked	Married	Some college, trade or university	Retired	$50,000 - $74,999	White	Hispanic or Latino	0	0	43	53	60	83	41	71	50	43	63	64	100	100	100	75	100	58	47	60	79		78	100	82	63	60	70
MROC-MD-0226	Completed	Completed	2.TE	MD	1	2	1	2	1	25.7	0	3	0	35	Never Smoked	Married	Master/Doctoral degree	Employed full-time	$100,000 or more	Asian	Not Hispanic or Latino	0	0	58	79	73	72	67	57	73	54	91	45	85	100	100								65	86	76	90	81
MROC-MD-0229	Completed	Completed	2.TE	MD	1	2	1	1	3	24	0	3	0	32	Previous Smoker	Single, never married	Master/Doctoral degree	Employed full-time	$75,000 - $99,000	White	Not Hispanic or Latino	0	0	70	57	66	100	39	53	58	52	53	100	100	100	100	78	75	63	49	74			61	61	49	37	91
MROC-MD-0231	Completed	Completed	2.TE	MD	1	1	1	2	1	37.2	1	3	1	63	Never Smoked	Married	Master/Doctoral degree	Retired	$75,000 - $99,000	Black or African American	Not Hispanic or Latino	0	0	79	92	100	83	41	74	100		68	74	100	100	100	73	51	100	100	68			49	67	100	60	63
MROC-MD-0233	Completed	Completed	4.MS-FTRAM	MD	1	1	1	2	2	25.8	0	3	1	52	Previous Smoker	Married	College, trade or university degree	Unemployed/seeking employment	Less than $25,000	White	Not Hispanic or Latino	0	0	43	46	74	72	52	63								25	32	23	22	50	47
MROC-MD-0237	Completed	Completed	crossover	MD	1	1	1	2	1	25.9	0	2	0	55	Never Smoked	Married	College, trade or university degree	Employed full-time	$100,000 or more	White	Not Hispanic or Latino	0	0	53	49	91	83	57
MROC-MD-0240	Completed	Completed	4.MS-FTRAM	MD	1	2	2	1	3	34.5	0	3	0	40	Previous Smoker	Married	Some college, trade or university	Homemaker	$100,000 or more	White	Not Hispanic or Latino	0	0	63	63	91	83	45		42	29	66	56	100	100	100	57	61	46	22	71	79		59	55	53	39	71	59
MROC-MD-0241	Completed	Completed	2.TE	MD	1	1	1	2	2	25.3	0	3	0	67	Previous Smoker	Divorced	High school diploma	Employed full-time	$25,000 - $49,999	White	Not Hispanic or Latino	0	0	58	63	100	83		81	100		66	65	100	100	100	61	39	100	100	68			53	35	92		74
MROC-MD-0242	Completed	Completed	2.TE	MD	1	2	1	2	1	30	1	3	0	54	Never Smoked	Married	College, trade or university degree	Homemaker	$100,000 or more	White	Not Hispanic or Latino	0	0	53	82	85	83	72	53	100	67	71	71	100	100	100	73	75	100	77	91			73	75	100	63	100
MROC-MD-0245	Completed	Completed	crossover	MD	1	2	1	2	1	30.4	1	3	0	49	Never Smoked	Married	Master/Doctoral degree	Employed full-time	$100,000 or more	White	Not Hispanic or Latino	0	0	58	73	68	100	57	60	28	0	70	58	77	42	100	50	67	45	26	71			54	75	58	34	66
MROC-MD-0246	Completed	Completed	5.DIEP	MD	1	1	1	2	3	34.4	0	3	0	48	Previous Smoker	Married	Some college, trade or university	Homemaker	$25,000 - $49,999	White	Hispanic or Latino	0	0	63	63	85	100	83	50	46	43	63	67	100	100	100	73	67	67	63	77	70	50
MROC-MD-0247	Completed	Completed	2.TE	MD	1	1	1	2	1	34	0	3	0	66	Never Smoked	Married	Some college, trade or university	Homemaker	$100,000 or more	White		0	0	48	65	66	60	29	57	76	59	57	69	100	100	100	100	100	92	74	81		59	81	100	100	81	71
MROC-MD-0248	Completed	Completed	2.TE	MD	1	2	1	2	1	28.5	0	3	1	43	Never Smoked	Married	Some college, trade or university	Employed full-time	$50,000 - $74,999	White	Not Hispanic or Latino	0	0	43	79	74	83	63	50	79	63	77	100	100	100	100	81	67	86	72	91			91	86	92	90	85
MROC-MD-0249	Completed	Completed	crossover	MD	1	1	1	2	1	34.4	0	2	1	36	Never Smoked	Single, never married	High school diploma	Employed full-time	Less than $25,000	White	Hispanic or Latino	0	0
MROC-MD-0251	Completed	Completed	2.TE	MD	1	1	1	2	1	28	0	3	0	75	Never Smoked	Widowed	High school diploma	Retired	$25,000 - $49,999	White	Not Hispanic or Latino	0	0	48	55	68	60	24	66	41	25	60	59	100	100	100	62		60	47	63			42		50	36	60
MROC-MD-0253	Completed	Completed	2.TE	MD	1	2	1	2	1	30.2	0	3	1	72	Never Smoked	Married	College, trade or university degree	Retired	$100,000 or more	White	Not Hispanic or Latino	1	1	53	79	81	100	43	60	79	50	60	74	100	100	100	47	43	73	24	57			58	35	67		46
MROC-MD-0255	Completed	Completed	2.TE	MD	1	2	2	2	3	23.4	0	3	0	41	Never Smoked	Married	Master/Doctoral degree	Homemaker	$100,000 or more	White	Hispanic or Latino	0	0	100	100	100	100	100	53	65	52	81	84	91	100	100	85	100	100	83	85		100
MROC-MD-0257	Completed	Completed	2.TE	MD	1	2	2	2	3	29.1	0	3	0	57	Never Smoked	Married	Master/Doctoral degree	Employed full-time	$75,000 - $99,000	White	Not Hispanic or Latino	0	0	63	63	77	72	63	67	76	79	66	77	100	100	100	91	100	100	74	77			78	100	100		81
MROC-MD-0258	Completed	Completed	2.TE	MD	1	2	1	2	1	28.1	0	3	1	44	Never Smoked	Married	College, trade or university degree	Homemaker	$100,000 or more	White	Not Hispanic or Latino	0	0	53	63	66	83	43	43	57	34	60	49	53	100	100	16	39	40	16	81			54	51	50	26	53
MROC-MD-0259	Completed	Completed	crossover	MD	1	1	2	2	3	21.1	0	2	0	53	Never Smoked	Divorced	High school diploma	Homemaker		White	Not Hispanic or Latino	0	0	63	82	57	100	63	74	41	37	71					40	61	57	54	61
MROC-MD-0260	Completed	Completed	2.TE	MD	1	2	1	2	3	25.3	0	3	0	50	Never Smoked	Married	High school diploma	Homemaker		White	Not Hispanic or Latino	0	0	28	82	85	83	83	66															100	100	100	100	100
MROC-MD-0261	Completed	Completed	2.TE	MD	1	1	1	1	1	23.4	0	3	1	31	Previous Smoker	Single, never married	Master/Doctoral degree	Employed full-time	$50,000 - $74,999	Asian	Not Hispanic or Latino	0	0	100	63	68	100	63									69	100	58	52	77			61	75	57	34	77
MROC-MD-0262	Completed	Completed	2.TE	MD	1	2	1	2	1	23.4	0	3	0	53	Never Smoked	Married	College, trade or university degree	Employed full-time	$100,000 or more	White	Not Hispanic or Latino	0	0	70	100	81	83	54	43	100	47	74	77	100	100	100	100	100	100	63	85			100	100	100	100	81
MROC-MD-0264	Completed	Completed	Mixed-implant+autologous	MD	1	2	1	2	1	21	0	1	0	52	Never Smoked	Married	Master/Doctoral degree	Other	$100,000 or more	White	Not Hispanic or Latino	0	0	70	100	74	100	83	57								49	21	76	22	63
MROC-MD-0265	Completed	Completed	2.TE	MD	1	1	1	2	1	30.5	1	3	1	47	Previous Smoker	Married	High school diploma	Employed full-time	$75,000 - $99,000	White	Not Hispanic or Latino	0	0	28	52	53	100	0	57	43	0	53	44	41	59	58	45	35	67	0	63
MROC-MD-0266	Completed	Completed	2.TE	MD	1	1	1	2	1	28.3	0	3	0	51	Never Smoked	Divorced	Master/Doctoral degree	Homemaker	$100,000 or more	White	Not Hispanic or Latino	0	0	53	60	71	100	37	57	43	16	77	69	100	100	100	58	75	52	16	66			52	67	63	29	63
MROC-MD-0267	Completed	Completed	crossover	MD	1	1	1	2	1	33.4	0	3	1	52	Never Smoked	Married	Some college, trade or university	Employed full-time	$75,000 - $99,000	White		0	0	38	100	53	100	100									64	100	92	67	74			78	86	100	100	75
MROC-MD-0268	Completed	Completed	crossover	MD	1	2	1	2	2	38.1	1	3	0	47	Never Smoked	Married	Master/Doctoral degree	Employed full-time	$50,000 - $74,999	White	Not Hispanic or Latino	1	1	53	60	91	100	45	57
MROC-MD-0269	Completed	Completed	crossover	MD	1	1	1	2	1	21.8	0	2	1	53	Never Smoked	Married	Some college, trade or university	Employed full-time	$100,000 or more	White	Not Hispanic or Latino	0	0	63	86	91	100	54	91	58	43	85	85	100	100	85								48	75	39	26	81	100
MROC-MD-0270	Completed	Completed	2.TE	MD	1	2	1	2	1	20.3	0	3	1	39	Previous Smoker	Single, never married	College, trade or university degree	Employed full-time	$50,000 - $74,999	White	Not Hispanic or Latino	0	0	79	63	68	100	47	57	63	41	100	65	100	100	100	81	100	58	46	77			73	75	63	41	100
MROC-MD-0272	Completed	Completed	crossover	MD	1	2	1	2	2	31	0	2	0	56	Never Smoked	Married	Some Master/Doctoral work	Employed full-time	$100,000 or more	White	Not Hispanic or Latino	0	0	63	57	57	83	52	57								23	100	38	0	54			47	51	67	34	53
MROC-MD-0273	Completed	Completed	2.TE	MD	1	2	1	2	1	24.5	0	3	1	44	Never Smoked	Living with significant other	College, trade or university degree	Employed full-time	$50,000 - $74,999	White	Not Hispanic or Latino	0	0	0	100	91	100	77	53	63	39	71	56	91	100	100	59	67	57	45	68			55	75	50	41	100
MROC-MD-0275	Completed	Completed	2.TE	MD	1	1	1	2	2	32.7	0	2	1	61	Previous Smoker	Married	College, trade or university degree	Employed part-time	$100,000 or more	White	Not Hispanic or Latino	0	0	63	70	100	100	60	57	40	26	68	46	100	74	55	20		49	0	67			41	0	50	0	71
MROC-MD-0276	Completed	Completed	4.MS-FTRAM	MD	2	2	1	2	1	33	0	1	0	61	Previous Smoker	Single, never married	College, trade or university degree	Employed full-time	$50,000 - $74,999	White	Not Hispanic or Latino	0	0	43	58	57	83	0	60	82	29	60	64	100	100	100
MROC-MD-0277	Completed	Completed	3.PTRAM	MD	1	1	1	2	3	27.1	0	1	0	42	Never Smoked	Separated	College, trade or university degree	Unable to work/disabled	Less than $25,000	Black or African American	Not Hispanic or Latino	0	0	70	86	91	100	60
MROC-MD-0278	Completed	Completed	2.TE	MD	1	2	1	2	2	22.4	0	3	1	42	Never Smoked	Married	College, trade or university degree	Employed full-time	$100,000 or more	White	Not Hispanic or Latino	0	0	79	70	77	83	83	50								58	75	45	39	85			57	75	50	39	77
MROC-MD-0279	Completed	Completed	2.TE	MD	1	2	1	1	2	22.3	0	3	0	50	Never Smoked	Divorced	College, trade or university degree	Employed full-time	$75,000 - $99,000	Black or African American	Not Hispanic or Latino	0	0	58	92	85	100	65	60	100	100	62	59	91		84	78	86	86	69	68			100	86	100	90	57
MROC-MD-0280	Completed	Completed	2.TE	MD	1	2	2	2	1	22	0	3	0	38	Never Smoked	Married	Master/Doctoral degree	Employed full-time	$100,000 or more	White	Not Hispanic or Latino	0	0	58	70	100	100	45									52	55	63	32	81
MROC-MD-0281	Completed	Completed	2.TE	MD	1	2	1	2	1	23.7	0	3	0	42	Never Smoked	Married	Some college, trade or university	Employed full-time	$25,000 - $49,999	White	Hispanic or Latino	0	0	48	53	81	100	41									81	75	100	63	100			81	100	92	77	91
MROC-MD-0282	Completed	Completed	2.TE	MD	1	1	1	2	1	23.8	1	3	0	44	Never Smoked	Married	College, trade or university degree	Employed full-time	$100,000 or more	White	Not Hispanic or Latino	0	0	58	55	100	100	57	53	57	32	57	39	47	100	100	37	61	63	26	85			37	55	73	26	71
MROC-MD-0283	Completed	Completed	crossover	MD	1	2	1	2	1	30.1	0	2	0	45	Previous Smoker	Married	Some college, trade or university	Employed full-time	$75,000 - $99,000	White	Not Hispanic or Latino	0	0	38	57	74	60	39	33								35	61	36	22	68			54	75	52	32	60	47
MROC-MD-0284	Completed	Completed	2.TE	MD	1	1	1	2	1	41.6	0	3	0	63	Previous Smoker	Divorced	College, trade or university degree	Employed full-time	$25,000 - $49,999	White	Not Hispanic or Latino	0	0	100	92	60	100	39									91	100	100	100	77
MROC-MD-0285	Completed	Completed	2.TE	MD	1	1	1	2	1	23.9	0	2	1	32	Previous Smoker	Married	Some college, trade or university	Student	$50,000 - $74,999	White	Not Hispanic or Latino	0	0	79	67	66	100	63									20
MROC-MD-0287	Completed	Completed	2.TE	MD	1	2	2	2	3	18.1	0	3	0	36	Never Smoked	Married	Master/Doctoral degree	Homemaker	$100,000 or more	White	Not Hispanic or Latino	0	0	79	100	100	83	67	57	63	60	74	80	100	100	80	67	86	63	63	81			71	100	100	63	85
MROC-MD-0288	Completed	Completed	2.TE	MD	1	2	1	2	2	22.5	0	3	0	49	Never Smoked	Married	Master/Doctoral degree	Employed part-time	$100,000 or more	White	Not Hispanic or Latino	0	0	79	67	81	72	60	60	53	52	66	74	100	100	91	85	86	92	60	74			81	100	82	63	66
MROC-MD-0289	Completed	Completed	crossover	MD	1	1	1	2	1	32	0	2	0	47	Never Smoked	Divorced	Some Master/Doctoral work	Employed full-time	$25,000 - $49,999	Black or African American	Not Hispanic or Latino	0	0	53	46	85	100	37									57	55	49	32	50			50	66
MROC-MD-0290	Completed	Completed	Mixed-pure autologous	MD	2	2	1	2	3	23.1	0	1	0	53	Previous Smoker	Married	Some college, trade or university	Employed full-time	$50,000 - $74,999	White	Not Hispanic or Latino	0	0	48	76	71	83	32	74	92	60	81	100	100	100	100	75	67	100	90	74	70		100	75	100	83	81	79
MROC-MD-0291	Completed	Completed	2.TE	MD	1	1	1	2	2	29.1	0	3	0	48	Never Smoked	Married	College, trade or university degree	Employed full-time	$100,000 or more	White	Not Hispanic or Latino	0	0	100	100	91	83	100	36	63	47	31	67	100	100	100	38	51	73	49	63			29	47	76	49	68
MROC-MD-0292	Completed	Completed	2.TE	MD	1	1	1	2	1	39.7	0	3	0	67	Never Smoked	Married	College, trade or university degree	Retired	$25,000 - $49,999	White	Not Hispanic or Latino	0	0	48	41	31	83	32	63								53	67	60	60	68			45	51	49	22	43
MROC-MD-0294	Completed	Completed	1.DTI	MD	1	1	1	2	1	19.4	0	3	0	61	Never Smoked	Married	Master/Doctoral degree	Retired	$100,000 or more	White	Not Hispanic or Latino	1	1	79	100	91	100	90	50	73	63	74	69	74	64	58	65	75	100	83	71
MROC-MD-0296	Completed	Completed	2.TE	MD	1	2	1	2	2	20.8	0	3	0	64	Never Smoked	Married	Some Master/Doctoral work	Retired	$100,000 or more	White	Not Hispanic or Latino	0	0	100	100	100	100	72									62	75	82	63	66			78	100	92	63	74
MROC-MD-0297	Completed	Completed	2.TE	MD	1	1	1	2	2	34.7	0	3	0	46	Never Smoked	Married	High school diploma	Employed full-time	$50,000 - $74,999	White	Not Hispanic or Latino	0	0	43	52	91	100	43	43								78	35	73	49	71
MROC-MD-0298	Completed	Completed	2.TE	MD	1	2	1	2	2	22.4	0	3	0	49	Previous Smoker	Married	College, trade or university degree	Employed full-time	$100,000 or more	White	Not Hispanic or Latino	0	0	100	63	81	100	63									50	55	39	0	68
MROC-MD-0299	Completed	Completed	2.TE	MD	1	1	1	2	1	22.4	0	3	0	43	Previous Smoker	Married	College, trade or university degree	Employed part-time	$50,000 - $74,999	White	Not Hispanic or Latino	0	0	63	58	74	72	54	36	57	39	68	60	81	100	100	47	35	49	45	68			46	35	55	45	63
MROC-MD-0300	Completed	Completed	2.TE	MD	1	2	1	2	2	22	0	3	1	36	Previous Smoker	Married	Master/Doctoral degree	Homemaker	$100,000 or more	White	Not Hispanic or Latino	0	0	58	100	77	100	72									41	35	55	45	57			54	32	60	47	57
MROC-MD-0301	Completed	Completed	2.TE	MD	1	1	1	2	2	36.7	0	3	1	55	Never Smoked	Divorced	Some Master/Doctoral work	Employed full-time	$25,000 - $49,999	Black or African American	Not Hispanic or Latino	0	0	53	79	74	100	100									58	61	100	83	66
MROC-MD-0302	Completed	Completed	2.TE	MD	1	2	1	1	1	21.1	0	3	0	42	Never Smoked	Married	Some Master/Doctoral work	Employed full-time	$100,000 or more	Asian	Not Hispanic or Latino	0	0	53	65	91	100	63	50	63	63	74	100	100	100	100	62	86	63	63	81			75	100	63	100	74
MROC-MD-0304	Completed	Completed	2.TE	MD	1	2	1	2	2	17.8	0	3	0	41	Never Smoked	Married	Master/Doctoral degree	Employed full-time	$100,000 or more	White	Not Hispanic or Latino	0	0	100	86	91	83	100	66	43		68	85	91	100	100	53	61	42	29	100			65	67	58	49	100
MROC-MD-0305	Completed	Completed	3.PTRAM	MD	1	1	1	2	3	28.9	0	1	0	47	Previous Smoker	Divorced	Some college, trade or university	Employed full-time	$25,000 - $49,999	White	Not Hispanic or Latino	0	0	53	63	71	100	37	57								64	100	63	60	100	89		58	86	63	63	68	100
MROC-MD-0307	Completed	Completed	2.TE	MD	1	1	1	2	2	20.4	0	3	1	49	Never Smoked	Married	Master/Doctoral degree	Homemaker	$100,000 or more	Asian	Not Hispanic or Latino	0	0	70	100	81	100	77	60	79	57	81	100	91	91	80	91	100	100	100	91		89	85	100	92	77	74
MROC-MD-0308	Completed	Completed	4.MS-FTRAM	MD	1	1	1	2	3	37	0	1	0	65	Never Smoked	Divorced	College, trade or university degree	Retired	$25,000 - $49,999	Black or African American	Not Hispanic or Latino	0	0	38	100	77	100	55																100	100	100	100	100	89
MROC-MD-0309	Completed	Completed	2.TE	MD	1	2	1	2	2	24.8	0	3	0	39	Never Smoked	Married	College, trade or university degree	Employed full-time	$100,000 or more	White	Not Hispanic or Latino	0	0	58	100	91	100	47									100	100	100		100			100	100	100	100	68
MROC-MD-0310	Completed	Completed	3.PTRAM	MD	1	1	1	2	2	23	0	3	0	42	Never Smoked	Married	College, trade or university degree	Employed full-time	$100,000 or more	White	Not Hispanic or Latino	0	0	100	86	91	100	83	77								71	100	100	63	85	100		81	100	100	57	100	100
MROC-MD-0312	Completed	Completed	2.TE	MD	1	1	1	2	1	25.5	0	2	1	52	Never Smoked	Married	Master/Doctoral degree	Employed part-time	$100,000 or more	White	Not Hispanic or Latino	0	1	63	60	91	100	57									52
MROC-MD-0313	Completed	Completed	2.TE	MD	1	2	1	2	1	27.9	0	3	1	37	Never Smoked	Married	College, trade or university degree	Other	$100,000 or more	White	Not Hispanic or Latino	0	0	63	57	60	100	52	50								57	67	53	41	77			58	67	55	45	74
MROC-MD-0314	Completed	Completed	2.TE	MD	1	2	2	2	3	30.6	0	3	0	34	Never Smoked	Married	College, trade or university degree	Employed full-time	$75,000 - $99,000	White	Not Hispanic or Latino	0	0	48	58	57	83	16	53								78	75	65	45	53			64	55	63	34	71
MROC-MD-0315	Completed	Completed	crossover	MD	1	1	1	2	2	33.5	0	3	0	42	Never Smoked	Married	Some high school	Unemployed/seeking employment	Less than $25,000	White	Hispanic or Latino	0	0	48	60	71	83	60									100	100	86	100	68	79		100	100	100	100	81	100
MROC-MD-0316	Completed	Completed	Mixed-implant+autologous	MD	99	2	1	2	3	19.9	0	1	0	36	Never Smoked	Single, never married	College, trade or university degree	Volunteer work	Less than $25,000	White	Hispanic or Latino	0	0	33	47	71	100	34	68								78	75	86	65	100			65	75	86	57	91
MROC-MD-0318	Completed	Completed	2.TE	MD	1	2	1	2	2	34.7	0	3	1	37	Never Smoked	Married	Master/Doctoral degree	Employed full-time	$75,000 - $99,000	White	Hispanic or Latino	0	0	43	52	60	83	60	68								41
MROC-MD-0319	Completed	Completed	4.MS-FTRAM	MD	1	2	1	2	2	23.9	0	3	0	39	Never Smoked	Married	Master/Doctoral degree	Employed full-time		Asian	Not Hispanic or Latino	0	0	58	79	68	100	100									75	100	100	72	77	79	67
MROC-MD-0320	Completed	Completed	2.TE	MD	1	2	1	2	1	28.9	0	3	0	47	Never Smoked	Married	College, trade or university degree	Homemaker	$100,000 or more	White	Not Hispanic or Latino	0	0	48	60	74	83	57									45	43	43	22	60			58	43	70	34	77
MROC-MD-0321	Completed	Completed	6.LD	MD	1	1	1	2	2	19.8	0	1	1	49	Never Smoked	Married	College, trade or university degree	Employed full-time	$100,000 or more	White	Not Hispanic or Latino	0	0	100	100	100	100	100									85	75	100	100	100			62	67	100	100	85
MROC-MD-0322	Completed	Completed	2.TE	MD	1	1	1	2	2	27.1	0	3	0	51	Never Smoked	Widowed	College, trade or university degree	Employed part-time	$100,000 or more	White	Not Hispanic or Latino	0	0	53	50	71	60	54	43								54	75	55	41	66			35	55	43	29	59
MROC-MD-0323	Completed	Completed	2.TE	MD	1	2	1	2	2	39	0	3	0	50	Never Smoked	Married	Some college, trade or university	Employed full-time	$50,000 - $74,999	White	Not Hispanic or Latino	1	1	53	86	91	83	72	50	58	47	71	100	100	100	100					71			100
MROC-MD-0324	Completed	Completed	4.MS-FTRAM	MD	2	1	1	2	3	38.7	0	3	0	57	Previous Smoker	Divorced	College, trade or university degree	Unemployed/seeking employment	$75,000 - $99,000	White	Hispanic or Latino	0	0	0	33	50	83	39									0	51	0	0	39	37		26	55	36	0	50	29
MROC-MD-0325	Completed	Completed	2.TE	MD	1	2	1	2	2	27.4	0	3	0	35	Never Smoked	Married	Master/Doctoral degree	Student	$25,000 - $49,999	White	Not Hispanic or Latino	0	0	58	67	91	100	49	66								81	100	67	60	71			100	86	86	60	68
MROC-MD-0326	Completed	Completed	5.DIEP	MD	1	1	1	2	1	29.3	0	2	1	64	Never Smoked	Married	College, trade or university degree	Retired	$100,000 or more	White	Not Hispanic or Latino	0	0	100	86	100	100	77	81	79	38	85	100	100	100	100	78	67	60	52	71	89		75	75	82	45	77	100
MROC-MD-0327	Completed		2.TE	MD	1	2	1	2	1	23.1	0	3	0	41	Never Smoked	Married	Master/Doctoral degree	Homemaker	$100,000 or more	White	Not Hispanic or Latino	0	0	63	82	81	100	63	39
MROC-MD-0328	Completed	Completed	2.TE	MD	1	1	1	2	2	28.3	0	3	0	69	Previous Smoker	Divorced	College, trade or university degree	Retired	$25,000 - $49,999	White	Not Hispanic or Latino	0	0	43	67	91	83	43
MROC-MD-0329	Completed	Completed	2.TE	MD	1	2	1	2	1	20.7	0	2	1	36	Never Smoked	Married	College, trade or university degree	Other		White	Not Hispanic or Latino	0	0	70	82	74	60	57	60								27	67	79	57	57
MROC-MD-0332	Completed	Completed	2.TE	MD	1	1	1	1	1	31.3	0	3	1	55	Never Smoked	Married	Some college, trade or university	Homemaker	$50,000 - $74,999	White	Hispanic or Latino	0	0	70	58	43	83	60
MROC-MD-0333	Completed	Completed	2.TE	MD	1	1	1	2	1	29.7	0	3	0	42	Previous Smoker		High school diploma	Employed full-time	$50,000 - $74,999	White	Not Hispanic or Latino	0	0	63	65	74	100	60		48	43	60					85	75	70	63	60			75	75	65	52	63
MROC-MD-0334	Completed	Completed	crossover	MD	1	1	1	2	1	24.2	0	2	0	31	Never Smoked	Living with significant other	Some high school	Employed full-time	$25,000 - $49,999	White	Hispanic or Latino	0	0	48	57	100	60	37	25								49	67	49	37	68	70
MROC-MD-0335	Completed	Completed	2.TE	MD	1	2	1	2	2	24.1	0	3	0	50	Previous Smoker	Married	Master/Doctoral degree	Employed full-time	$25,000 - $49,999	White	Not Hispanic or Latino	0	0	79	100	57	83	100	28								67	47	70	54	63			55	47	65	52	50
MROC-MD-0337	Completed	Completed	2.TE	MD	1	1	1	2	3	28.2	0	3	0	53	Never Smoked	Married	College, trade or university degree	Other	$100,000 or more	White	Not Hispanic or Latino	0	0	53	63	60	83	57		47	34	66	49	64	91	100	49	75	57	39	66			69	100	58	60	77
MROC-MD-0338	Completed	Completed	2.TE	MD	1	1	1	2	2	32	0	2	1	45	Never Smoked	Married	College, trade or university degree	Employed full-time	$25,000 - $49,999	White	Hispanic or Latino	0	0	48	60	71	100	49	63								42	67	49	22	91			25	27	40	26	68
MROC-MD-0339	Completed	Completed	2.TE	MD	1	1	1	2	1	25	0	3	0	50	Never Smoked	Married	College, trade or university degree	Employed full-time	$100,000 or more	White	Not Hispanic or Latino	0	0	38	60	91	100	52	57	65	47	74	58	91	100	100	59	55	49	39	85			61	43	58	45	100
MROC-MD-0340	Completed	Completed	4.MS-FTRAM	MD	1	2	1	2	3	37	0	3	0	40	Never Smoked	Married	Some college, trade or university	Employed part-time	Less than $25,000	White	Hispanic or Latino	0	0	22	45	85	100	29	91								27	51	37	16	63	59		30	67	37	26	50	47
MROC-MD-0341	Completed	Completed	4.MS-FTRAM	MD	2	2	1	2	3	32	0	3	0	56	Never Smoked	Married	College, trade or university degree	Employed full-time	$75,000 - $99,000	White	Not Hispanic or Latino	0	0	31	63	66	100	39	65	76	54	66	80	100	100	100	64	43	67	57	77	79		62	47	86	67	63	70
MROC-MD-0342	Completed	Completed	2.TE	MD	1	2	2	1	3	22.2	0	3	0	39	Never Smoked	Married	Master/Doctoral degree	Employed full-time	$100,000 or more	White	Not Hispanic or Latino	0	0	58	63	85	100	63	53	55	47	71	69	74	59	75	78	86	70	52	81			78	100	79	57	85
MROC-MD-0343	Completed	Completed	2.TE	MD	1	2	1	2	2	19.5	0	3	0	42	Never Smoked	Married	Master/Doctoral degree	Homemaker	$100,000 or more	Black or African American	Not Hispanic or Latino	0	0	100	100	91	83	90		76	77	57	85	100	100	100								75	75	92	77	91
MROC-MD-0344	Completed	Completed	2.TE	MD	1	2	1	2	2	24.5	0	3	0	34	Never Smoked	Married	College, trade or university degree	Employed full-time	$100,000 or more	White	Not Hispanic or Latino	0	0	58	63	71	100	63
MROC-MD-0345	Completed	Completed	2.TE	MD	1	1	2	2	3	29.8	0	2	1	60	Never Smoked	Married	High school diploma	Employed full-time	$25,000 - $49,999	White	Not Hispanic or Latino	0	0	38	92	100	100	63
MROC-MD-0346	Completed	Completed	5.DIEP	MD	2	1	1	2	3	36.6	0	1	0	51	Never Smoked	Divorced	Master/Doctoral degree	Employed full-time	$50,000 - $74,999	White	Hispanic or Latino	0	0	53	43	74	100	22																78	75	100	67	77	79
MROC-MD-0347	Completed	Completed	2.TE	MD	1	2	1	2	1	25.1	0	3	1	59	Previous Smoker	Married	College, trade or university degree	Retired	$100,000 or more	White	Not Hispanic or Latino	0	0	58	45	81	83	45	36	57	45	81	85	100	100	100	64	32	52	16	74
MROC-MD-0348	Completed	Completed	crossover	MD	1	2	1	1	1	22.1	0	2	1	39	Never Smoked	Married	College, trade or university degree	Employed full-time	$100,000 or more	Asian	Not Hispanic or Latino	0	0	53	67	57	83	29	21								46	100	82	37	57
MROC-MD-0349	Completed	Completed	crossover	MD	1	1	2	2	2	23.7	1	1	0	50	Never Smoked	Married	Some high school	Employed full-time	$25,000 - $49,999	White	Hispanic or Latino	0	0	58	79	69	100	77
MROC-MD-0350	Completed	Completed	2.TE	MD	1	1	1	2	2	25.2	0	3	0	49	Never Smoked	Married	Master/Doctoral degree	Homemaker	$100,000 or more	White	Not Hispanic or Latino	0	0	63	70	100	100	67	33	38	47	74	54	100	100	100	35	32	49	45	100			20	0	43	45	66
MROC-MD-0351	Completed	Completed	2.TE	MD	1	1	1	2	2	21.8	0	3	0	48	Never Smoked	Living with significant other	Master/Doctoral degree	Employed full-time	$75,000 - $99,000	White	Not Hispanic or Latino	0	0	38	50	91	100	57	66								45	43	43	39	74
MROC-MD-0352	Completed	Completed	crossover	MD	1	2	1	3	2	22.4	0	2	1	35	Never Smoked	Married	College, trade or university degree	Homemaker	Less than $25,000	White	Hispanic or Latino	0	0	48	55	74	100	45	36								45	67	34	0	66			45	47	52	43	81
MROC-MD-0353	Completed	Completed	2.TE	MD	1	1	1	1	1	28.7	0	3	0	57	Never Smoked	Separated	College, trade or university degree	Employed full-time	$75,000 - $99,000	White	Not Hispanic or Latino	0	0	63	100	85	83	38
MROC-MD-0358	Completed	Completed	Mixed-implant+autologous	MD	2	2	1	2	1	29	0	1	0	45	Previous Smoker	Married	Master/Doctoral degree	Employed full-time	$100,000 or more	White	Not Hispanic or Latino	0	0	48	55	66	83	45									67	86	92	60	85
MROC-MD-0360	Completed	Completed	2.TE	MD	1	2	1	1	2	19.9	0	3	0	31	Never Smoked	Married	College, trade or university degree	Employed full-time	$100,000 or more	White	Not Hispanic or Latino	0	0	100	100	100	100	77	70	63	67	85	91	100	100	100	85	100	100	67	100			85	100	100	67	85
MROC-MD-0361	Completed	Completed	2.TE	MD	1	1	1	2	1	19.9	0	3	0	54	Never Smoked	Married	High school diploma	Employed part-time	Less than $25,000	White	Not Hispanic or Latino	0	0	70	63	81	83	77	66								39	75	100	77	81			77	100	86	90	81
MROC-MD-0362	Completed	Completed	5.DIEP	MD	1	1	1	2	1	28.9	0	3	0	55	Never Smoked	Divorced	College, trade or university degree	Employed full-time	$100,000 or more	White	Not Hispanic or Latino	0	0	79	100	100	100	83	74	43	29	91	80	100	100	100	75	86	79	63	91	100	86	91	100	100	100	100	89
MROC-MD-0363	Completed	Completed	Mixed-pure autologous	MD	1	2	2	2	3	32.3	0	3	0	43	Never Smoked	Married	College, trade or university degree	Employed full-time	$100,000 or more	White	Not Hispanic or Latino	0	0	58	65	85	83	60																33	43	48	32	85	79
MROC-MD-0364	Completed	Completed	2.TE	MD	1	2	1	2	1	29	0	3	0	68	Previous Smoker	Divorced	Master/Doctoral degree	Employed full-time	$100,000 or more	Black or African American	Not Hispanic or Latino	0	0	79	100	77	100	72																42	67	47	20	68
MROC-MD-0365	Completed	Completed	Mixed-implant+autologous	MD	99	2	1	2	3	40.8	1	1	0	50	Never Smoked	Married	College, trade or university degree	Homemaker	$100,000 or more	Asian	Not Hispanic or Latino	0	0	28	65	60	46	0
MROC-MD-0366	Completed	Completed	2.TE	MD	1	2	2	2	3	26.4	0	3	0	59	Never Smoked	Married	College, trade or university degree	Homemaker	$75,000 - $99,000	White	Not Hispanic or Latino	0	0	22	73	74	100	43	66	100	60	71	100	100	100	100	29	75	100	43	100			67	75	70	37	85
MROC-MD-0367	Completed	Completed	4.MS-FTRAM	MD	1	1	1	2	2	32.1	0	3	0	51	Previous Smoker	Married	College, trade or university degree	Employed full-time	$100,000 or more	White	Not Hispanic or Latino	0	0	33	53	100	100	41	53	65	41	71	69	100	74	58	85	75	92	67	77	47	74	81	75	70	54	77	79
MROC-MD-0368	Completed	Completed	2.TE	MD	1	1	1	1	1	21.9	0	3	0	52	Never Smoked	Married	College, trade or university degree	Employed full-time	$100,000 or more	White	Hispanic or Latino	0	0	79	92	85	100	60	63								59	67	79	47	68			69	67	100	54	71
MROC-MD-0369	Completed	Completed	2.TE	MD	1	2	1	2	1	29.4	0	2	1	51	Never Smoked	Married	College, trade or university degree	Employed full-time	$50,000 - $74,999	White	Not Hispanic or Latino	1	1	79	100	100	100	72	57	60	26	53	54	100	100	100					74			25
MROC-MD-0370	Completed	Completed	2.TE	MD	1	2	1	1	1	24.5	0	3	1	37	Previous Smoker	Married	Some college, trade or university	Employed part-time	$50,000 - $74,999	White	Not Hispanic or Latino	0	0	100	100	66	100	100	31	86	63	60	62	100	100	100	50	75	76	49	91			100	75	100	100	71
MROC-MD-0371	Completed	Completed	4.MS-FTRAM	MD	1	1	1	2	2	33.4	0	1	0	45	Previous Smoker	Divorced	Master/Doctoral degree	Employed full-time	$50,000 - $74,999	White	Hispanic or Latino	0	0	33	63	68	83	32	45	67	53	71	62	100	74	64
MROC-MD-0372	Completed	Completed	2.TE	MD	1	2	1	2	2	21.7	0	3	0	57								0	0						57	57	61	63	100	100	100	100	85	100	63	63	77
MROC-MD-0373	Completed	Completed	2.TE	MD	1	2	1	2	1	28.3	0	3	0	48	Never Smoked	Married	Some high school	Homemaker	$25,000 - $49,999	White	Hispanic or Latino	0	0	100	100	71	100	100	66
MROC-MD-0377	Completed	Completed	2.TE	MD	1	2	2	2	3	25.3	0	3	0	62	Never Smoked	Married	High school diploma	Employed full-time	$50,000 - $74,999	White	Not Hispanic or Latino	1	1	100	100	85	100	67	63			77	79	100	100	100					63			58	75	92	45	71
MROC-MD-0380	Completed	Completed	crossover	MD	1	2	1	2	1	29.7	0	2	0	59	Never Smoked	Married	College, trade or university degree	Employed part-time	$100,000 or more	White	Not Hispanic or Latino	0	0	48	53	100	100	37	33	39	29	60	48	66	100	58	55	75	63	54	74	70		47	32	60	29	74	100
MROC-MD-0382	Completed	Completed	2.TE	MD	1	2	1	2	1	28.5	0	2	1	60	Never Smoked	Widowed	Some college, trade or university	Other	$100,000 or more	White	Not Hispanic or Latino	1	1	48	100	63	83		50	100		63	100	100	100	100					68
MROC-MD-0383	Completed	Completed	2.TE	MD	1	1	1	2	2	32.7	0	3	0	52	Never Smoked	Widowed	Some college, trade or university	Other	Less than $25,000	Black or African American	Not Hispanic or Latino	0	0	48	60	81	100	60
MROC-MD-0384	Completed	Completed	2.TE	MD	1	2	2	1	3	26.9	1	3	0	43	Never Smoked	Married	College, trade or university degree	Homemaker	$100,000 or more	White	Not Hispanic or Latino	0	0	100	92	100	100	100	13	63	41	66	91	100	100	100	100	100	100	90	91			81	100	100	63	85
MROC-MD-0385	Completed	Completed	4.MS-FTRAM	MD	1	2	1	2	1	31.1	0	3	0	61	Never Smoked	Married	College, trade or university degree	Employed part-time	$100,000 or more	White	Not Hispanic or Latino	0	0	79	100	74	83	60	57	82	47	66	59	100	100	100	69	100	82	60	71	47	67	75	75	76	83	66	79
MROC-MD-0386	Completed	Completed	2.TE	MD	1	1	1	2	1	26.7	1	3	0	60	Never Smoked	Widowed	Some Master/Doctoral work	Employed part-time	$75,000 - $99,000	Asian	Not Hispanic or Latino	0	0	53	63	63	60	26	53
MROC-MD-0387	Completed	Completed	Mixed-implant+autologous	MD	1	2	1	2	2	20	0	1	1	46	Never Smoked	Married	Master/Doctoral degree	Employed part-time	$100,000 or more	White	Not Hispanic or Latino	0	0	100	86	85	100	77	57	58	49	66	67	100	100	100	71	75	92	60	63			85	100	92	67	63
MROC-MD-0388	Completed	Completed	2.TE	MD	1	2	1	2	2	31.7	1	3	0	52	Never Smoked	Married	Some Master/Doctoral work	Unable to work/disabled	$100,000 or more	White	Not Hispanic or Latino	0	0	58	70	74	83	57	43	49	32	60	74	100	100	100
MROC-MD-0389	Completed	Completed	crossover	MD	1	2	1	2	2	32	0	3	0	57	Previous Smoker	Married	College, trade or university degree	Homemaker		White	Not Hispanic or Latino	0	0	100	63	81	100	54	46	43	37	63	60	100	100	100	59	61	48	32	74	79		65	51	67	47	85	89
MROC-MD-0392	Completed	Completed	2.TE	MD	1	2	1	2	2	41	0	3	1	64	Previous Smoker	Married	Some college, trade or university	Homemaker	$25,000 - $49,999	Black or African American	Not Hispanic or Latino	0	0	33	73	71	100	57
MROC-MD-0394	Completed	Completed	2.TE	MD	1	1	1	2	2	31.9	0	3	1	33	Never Smoked	Living with significant other	Master/Doctoral degree	Employed full-time	$100,000 or more	Black or African American	Not Hispanic or Latino	0	0	53	61	66	83	60	63	58	45	60	69	100	100	100
MROC-MD-0395	Completed	Completed	2.TE	MD	1	1	2	1	3	23.4	0	3	0	36	Never Smoked	Married	College, trade or university degree	Employed full-time		White	Not Hispanic or Latino	0	0	48	73	53	83	49	31	63	41	57	60	74	59	64	50	51	63	37	57			42	51	67	39	60
MROC-MD-0396	Completed	Completed	2.TE	MD	1	1	1	1	2	29.3	0	3	0	58	Previous Smoker	Married	College, trade or university degree	Retired	$100,000 or more	White	Not Hispanic or Latino	0	0	70	76	74	100	60	60	53	16	36	60	81	100	100	41	35	60	34	39			52	35	67	22	53
MROC-MD-0398	Completed	Completed	6.LD	MD	2	1	1	2	3	30.8	0	1	0	49	Never Smoked	Single, never married	High school diploma	Employed full-time	Less than $25,000	White	Not Hispanic or Latino	0	0	38	50	68	83	36	66	55		74	58	60	84	85	65	47	70		85
MROC-MD-0399	Completed	Completed	2.TE	MD	1	2	1	2	2	21.8	0	3	0	52	Never Smoked	Married	College, trade or university degree	Employed part-time	$100,000 or more	White	Not Hispanic or Latino	0	0	100	92	91	100	63	66	63	54	66	100	100	100	100	62	75	100	63	77
MROC-MD-0400	Completed	Completed	2.TE	MD	1	2	1	2	2	29.2	0	3	0	62	Never Smoked	Married	Some college, trade or university	Volunteer work	$100,000 or more	White	Not Hispanic or Latino	0	0	33	50	50	72	32	25	73	37	31	58	100	100	100
MROC-MD-0401	Completed	Completed	4.MS-FTRAM	MD	1	1	1	2	3	27.5	0	1	0	53	Never Smoked	Married	Master/Doctoral degree	Employed full-time	$100,000 or more	White	Not Hispanic or Latino	0	0	70	92	81	100	47	60	86	49	53	91	100	100	100	100	100	100	77	61	59	67	100	100	100	52	63	79
MROC-MD-0403	Completed	Completed	2.TE	MD	1	2	1	2	2	23.2	1	3	0	45	Never Smoked	Married	College, trade or university degree	Homemaker	$100,000 or more	White	Not Hispanic or Latino	0	0	70	86	85	100	63	46	55	35	76	91	100	100	100	71	67	79	26	53			49	67	47	0	60
MROC-MD-0404	Completed	Completed	1.DTI	MD	1	1	1	2	2	24.7	0	3	0	52	Never Smoked	Separated	High school diploma	Employed full-time	$25,000 - $49,999	White	Not Hispanic or Latino	0	0	70	100	91	83	100	71	100	72	85	59	81	100	85	55		57	37	71		55	55	61	70	43	77
MROC-MD-0405	Completed	Completed	2.TE	MD	1	2	1	2	1	20.2	0	2	0	37	Previous Smoker	Married	College, trade or university degree	Employed full-time	$100,000 or more	White	Not Hispanic or Latino	0	0	79	100	100	100	57	39	100	47	68	71	100	100	100	61	75	63	63	68			47	75	92	54	77
MROC-MD-0406	Completed	Completed	2.TE	MD	1	1	1	2	1	25.4	0	2	0	50	Never Smoked	Married	Some Master/Doctoral work	Employed full-time	$75,000 - $99,000	White	Not Hispanic or Latino	0	0	100	82	81	100	100	57	79	67	60	69	100	100	100	35	100	67	53				81	75	100	63	100
MROC-MD-0407	Completed	Completed	2.TE	MD	1	2	1	2	1	22.5	0	2	0	52	Never Smoked	Living with significant other	College, trade or university degree	Homemaker	$100,000 or more	White	Not Hispanic or Latino	0	0	63	70	77	100	57	68	73		81	100	100	100	100	81	67	100	57	77			71	75	76	57	77
MROC-MD-0408	Completed	Completed	2.TE	MD	1	2	1	2	2	24.8	0	3	0	44	Previous Smoker	Married	College, trade or university degree	Homemaker	Less than $25,000	White	Not Hispanic or Latino	0	0	33	50	100	83	26	68	48	26	77	100	100	100	100	45	55	36	0	85			39	47	33	16	85
MROC-MD-0409	Completed	Completed	2.TE	MD	1	1	1	1	2	21.7	0	3	1	43	Never Smoked	Married	College, trade or university degree	Employed part-time	$75,000 - $99,000	American Indian/Alaska Native	Not Hispanic or Latino	1	1	79	63	63	100	54	71	55	39	57		53	79	100					71
MROC-MD-0410	Completed	Completed	2.TE	MD	1	1	1	2	2	26.2	1	3	0	63		Married	College, trade or university degree	Retired	Less than $25,000	Asian	Not Hispanic or Latino	0	0	100	100	63	83	63	91	76	63	50	91	100	100	100	62	100	63	67	50		61	100	100	100	67	91
MROC-MD-0411	Completed	Completed	4.MS-FTRAM	MD	1	1	1	2	1	30	0	1	0	65	Never Smoked	Married	Master/Doctoral degree	Employed full-time		White	Not Hispanic or Latino	0	0	22	48	46	72	29	63	63	32	53	69	100	100	100	75	100	86	52	60	79		58	67	57	39	71	59
MROC-MD-0412	Completed	Completed	5.DIEP	MD	1	1	2	2	3	28.1	0	1	0	41	Never Smoked	Married	Some college, trade or university	Homemaker	$50,000 - $74,999	White	Hispanic or Latino	0	0	38	37	85	83	43	100	65	43	91	91	100	100	100
MROC-MD-0413	Completed	Completed	4.MS-FTRAM	MD	1	2	1	2	2	31.8	0	3	1	42	Never Smoked	Married	High school diploma	Employed full-time	$75,000 - $99,000	White	Not Hispanic or Latino	0	0	43	100	74	100	90	39
MROC-MD-0414	Completed	Completed	2.TE	MD	1	1	1	1	3	24.1	0	2	0	38	Never Smoked	Married	Master/Doctoral degree	Employed full-time	$25,000 - $49,999	White	Hispanic or Latino	0	0	100	100	100	100	67	50	57		66	67	100	100	100	65	100	100	52	85
MROC-MD-0416	Completed	Completed	crossover	MD	1	1	1	1	1	24.4	1	2	0	45	Previous Smoker	Married	College, trade or university degree	Homemaker	$100,000 or more	White	Not Hispanic or Latino	0	1	79	76	100	100	52	60	50	54	81	69	100	100	100	46	55	52	52	81
MROC-MD-0417	Completed	Completed	crossover	MD	1	1	1	2	1	26.2	0	2	0	55	Previous Smoker	Married	Some college, trade or university	Employed full-time	$75,000 - $99,000	White	Not Hispanic or Latino	0	0	58	92	85	100	60	81	92	63	71	100	100	100	100								100	100	100	100	63	100
MROC-MD-0419	Completed	Completed	4.MS-FTRAM	MD	2	1	1	2	3	23.3	0	1	0	47	Never Smoked	Separated	Some college, trade or university	Employed full-time	$50,000 - $74,999	White	Hispanic or Latino	0	0	48	52	68	83	26	68															75	100	100		77	89
MROC-MD-0422	Completed	Completed	2.TE	MD	1	1	1	1	1	19.3	0	3	0	51	Never Smoked	Married	College, trade or university degree	Employed full-time	$100,000 or more	White	Not Hispanic or Latino	0	0	100	86	74	83	63	53	40	29	91	67	100	100	100	58	61	92	52	77			42	67	79	45	85
MROC-MD-0424	Completed	Completed	crossover	MD	1	1	1	2	1	20.6	0	2	0	34	Never Smoked	Married	Master/Doctoral degree	Employed part-time	$100,000 or more	White	Not Hispanic or Latino	0	0	58	67	85	100	57	53	52	52	66	77	100	100	100	85	100	86	100	68			85	100	82	90	63	79
MROC-MD-0426	Completed	Completed	crossover	MD	1	1	1	2	2	35.7	0	3	1	44	Previous Smoker	Married	Master/Doctoral degree	Homemaker	$100,000 or more	White	Not Hispanic or Latino	0	0	48	67	63	83	57	31	49	39	50	46	27	0	58	46	39	43	0	36			32	32	37	0	23	12
MROC-MD-0427	Completed	Completed	2.TE	MD	1	2	1	2	1	28.2	0	2	0	41	Never Smoked	Married	Master/Doctoral degree	Employed full-time	$50,000 - $74,999	Black or African American	Not Hispanic or Latino	0	0	79	65	71	60	83	43	42	32	60	64	100	100	100
MROC-MD-0428	Completed	Completed	2.TE	MD	1	2	1	2	1	26	0	3	1	48	Never Smoked	Married	College, trade or university degree	Employed full-time	$75,000 - $99,000	White	Not Hispanic or Latino	0	0	53	73	77	83	52	31
MROC-MD-0429	Completed	Completed	2.TE	MD	1	1	1	2	1	22.3	0	2	1	37	Never Smoked	Married	Master/Doctoral degree	Employed full-time	$25,000 - $49,999	White	Not Hispanic or Latino	0	0	70	70	100	100	57	50	40	39	66	65	100	100	100	42	55	43	29	71			57	47	37	34	66
MROC-MD-0431	Completed	Completed	2.TE	MD	1	2	1	2	2	20.8	0	3	1	53	Never Smoked	Married	Master/Doctoral degree	Employed full-time	$100,000 or more	White	Not Hispanic or Latino	0	0	100	79	100	100	83	60	63	34	77	100	100	100	100	52	86	50	22	85			100	100	79	63	100
MROC-MD-0432	Completed	Completed	crossover	MD	1	1	2	2	3	29.3	1	1	0	38	Previous Smoker	Married	Some college, trade or university	Employed full-time	$75,000 - $99,000	White	Not Hispanic or Latino	0	0	53	73	71	100	72	66	45	26	66	100	100	100	100	73	75	86	77	77	79		81	100	70	67	91	89
MROC-MD-0433	Completed	Completed	2.TE	MD	1	2	2	2	3	28.4	0	3	0	42	Never Smoked	Married	Master/Doctoral degree	Employed full-time	$100,000 or more	Black or African American	Not Hispanic or Latino	0	0	58	79	100	46	47	39	76	67	66	85	100	100	100	100	100	100	83	91
MROC-MD-0436	Completed	Completed	6.LD	MD	2	2	2	2	3	37.3	0	1	0	53	Previous Smoker	Divorced	High school diploma	Unable to work/disabled	Less than $25,000	White	Not Hispanic or Latino	0	0	0	34	50	46	0	43
MROC-MD-0437	Completed	Completed	2.TE	MD	1	1	1	2	1	28.2	0	3	0	55	Never Smoked	Married	High school diploma	Retired	$50,000 - $74,999	White	Not Hispanic or Latino	0	0	38	47	100	100	47		58	49	85	80	100	100	100	91	100	86	63	100
MROC-MD-0438	Completed	Completed	2.TE	MD	1	1	1	2	1	27.3	0	2	0	43	Never Smoked	Married	Some college, trade or university	Employed full-time	$50,000 - $74,999	White	Not Hispanic or Latino	0	0	58	52	100	100	45	28	41	0	60	48	38	69	75	64	51	47	16	63			52	61	49	34	77	70
MROC-MD-0441	Completed	Completed	2.TE	MD	1	1	1	2	2	35	0	3	0	52	Previous Smoker	Married	College, trade or university degree	Homemaker	$100,000 or more	White	Not Hispanic or Latino	0	0	53	76	91	83	41	66	58	29	63	60	100	100	36	50	27	82	32	71			40	21	70	45	53
MROC-MD-0442	Completed	Completed	1.DTI	MD	1	1	1	1	2	24.5	0	2	0	52	Never Smoked	Divorced	Master/Doctoral degree	Employed full-time		White	Not Hispanic or Latino	0	0	79	70	85	83	48	57	67	36	68	58	56	25	100	50	39	79	45	68			59	55	70	49	71
MROC-MD-0443	Completed	Completed	crossover	MD	1	1	1	2	1	20.5	0	2	0	52	Never Smoked	Married	Master/Doctoral degree	Other	$100,000 or more	White	Not Hispanic or Latino	0	0	70	73	77	83	57	50	60		50	69	81	91	91	61	47	79	57	29			73	35	82	77	57
MROC-MD-0444	Completed	Completed	crossover	MD	1	2	1	2	1	28.2	0	2	1	32	Never Smoked	Married	College, trade or university degree	Employed full-time		White	Not Hispanic or Latino	0	0	63	67	85	100	60	53	82	49	91	69	85	100	91	41	47	58	52	81
MROC-MD-0445	Completed	Completed	5.DIEP	MD	1	1	1	2	2	25.4	0	1	0	59	Previous Smoker	Married	College, trade or university degree	Volunteer work	$100,000 or more	White	Not Hispanic or Latino	0	0	70	100	81	100	57	68	76	57	81	77	100	100	70	85	75	86	72	81	79	100	71	86	100	77	81	70
MROC-MD-0446	Completed	Completed	2.TE	MD	1	1	1	2	1	31.1	0	3	0	57	Never Smoked	Widowed	College, trade or university degree	Employed full-time	$100,000 or more	White	Not Hispanic or Latino	0	0	63	63	74	83	50	60	100	81	74	91	100	100	100	100	100	100	100	81			100	100	100	100	100
MROC-MD-0448	Completed	Completed	2.TE	MD	1	2	1	2	1	27.9	0	2	1	63	Never Smoked	Married	Master/Doctoral degree	Employed part-time	$100,000 or more	White	Not Hispanic or Latino	0	0	53	86	77	83	63	60	92	72	81	100	100	100	100	78	100	92	77	74			69	75	100	57	74
MROC-MD-0449	Completed	Completed	crossover	MD	1	1	1	2	1	25.2	0	3	1	52	Previous Smoker	Living with significant other	Some college, trade or university	Employed full-time	$100,000 or more	White	Not Hispanic or Latino	0	0	58	65	71	83	77	50	67	49	50	55	91	100	100	61	67	55	49	50	70		59	75	58	54	50	47
MROC-MD-0450	Completed	Completed	2.TE	MD	1	2	1	2	2	23.1	0	3	0	43	Previous Smoker	Married	College, trade or university degree	Homemaker	$100,000 or more	White	Not Hispanic or Latino	0	0	58	63	91	100	77	50	55	63	50	85	100	100	100	62	75	57	63	50			64	67	67	83	53
MROC-MD-0451	Completed	Completed	2.TE	MD	1	2	1	1	2	27.3	0	3	0	53	Never Smoked	Married	Some college, trade or university	Employed full-time	$100,000 or more	Black or African American	Not Hispanic or Latino	0	0	58	52	75	100	43	68	92	67	85	100	100	100	100
MROC-MD-0454	Completed	Completed	2.TE	MD	1	1	1	2	1	21.3	0	3	1	48	Never Smoked	Married	College, trade or university degree	Employed full-time	$100,000 or more	White	Not Hispanic or Latino	0	0	79	79	91	100	57	74	65	57	74	84	100	91	100	85	100	76	57	100			78	100	82	77	100
MROC-MD-0455	Completed	Completed	2.TE	MD	1	2	1	2	1	26.1	0	2	0	38	Previous Smoker	Married	Some college, trade or university	Employed full-time	$100,000 or more	White	Not Hispanic or Latino	0	0	38	63	66	100	63	50								53	51	92	45	66			43	39	67	29	85
MROC-MD-0457	Completed	Completed	4.MS-FTRAM	MD	2	1	1	2	3	26.1	0	1	0	33	Previous Smoker	Married	Master/Doctoral degree	Homemaker	$25,000 - $49,999	White	Not Hispanic or Latino	0	0	33	28	85	100	22	74								81	75	63	26	74	59	36
MROC-MD-0459	Completed	Completed	2.TE	MD	1	1	1	2	2	35.3	0	3	0	32	Never Smoked	Married	Some college, trade or university	Employed full-time	$100,000 or more	Asian	Not Hispanic or Latino	0	0	48	45	77	83	47
MROC-MD-0460	Completed	Completed	5.DIEP	MD	1	2	1	2	3	29.3	0	3	0	51	Previous Smoker	Living with significant other	High school diploma	Employed full-time	$25,000 - $49,999	White	Hispanic or Latino	0	0	43	49	68	100	34	68	45	37	63	69	100	100	91	39	51	43	22	60	70	0
MROC-MD-0461	Completed	Completed	2.TE	MD	1	2	1	2	2	27.5	0	3	0	43	Never Smoked	Married	College, trade or university degree	Employed full-time	$50,000 - $74,999	White	Not Hispanic or Latino	0	0	70	92	68	83	72	57	58	54	60	100	100	100	100	75	100	100	60	77			91	100	76	63	91
MROC-MD-0462	Completed	Completed	6.LD	MD	2	1	1	2	1	32	0	1	0	65	Never Smoked	Married	College, trade or university degree	Retired	$75,000 - $99,000	Black or African American	Not Hispanic or Latino	0	0	28	70	85	100	32	60	92	63	91	91	69	100	100	71	67	100	34	74			73	67	86	45	74
MROC-MD-0463	Completed	Completed	2.TE	MD	1	1	1	1	1	28	0	3	0	62	Never Smoked	Married	College, trade or university degree	Employed full-time	$100,000 or more	White	Not Hispanic or Latino	0	0	100	86	100	100	83	66	76	100	100	85	100	100	100	85	100	100	100	85			75	75	100	77	100
MROC-MD-0464	Completed	Completed	2.TE	MD	1	2	1	2	1	22.6	0	3	0	37	Previous Smoker	Living with significant other	Master/Doctoral degree	Employed full-time	$75,000 - $99,000	White	Not Hispanic or Latino	0	0	100	100	81	83	83	68	82	77	71	85	100	100	100	85	75	86	100	100			81	100	82	83	100
MROC-MD-0465	Completed	Completed	2.TE	MD	1	1	1	2	1	34.3	0	2	1	31	Never Smoked	Married	Master/Doctoral degree	Employed full-time	$75,000 - $99,000	Black or African American	Not Hispanic or Latino	0	0	58	92	77	100	77	68
MROC-MD-0467	Completed	Completed	crossover	MD	1	1	1	2	1	33.8	0	2	0	36	Never Smoked	Single, never married	College, trade or university degree	Employed full-time	$75,000 - $99,000	White	Not Hispanic or Latino	0	0	53	67	91	100	47	74	57	39	100	100	100	100	100	58	51	57	29	81			69	67	58	47	81
MROC-MD-0468	Completed	Completed	Mixed-implant+autologous	MD	99	2	1	2	3	27.2	0	1	1	34	Never Smoked	Living with significant other	Some college, trade or university	Employed part-time	Less than $25,000	White	Not Hispanic or Latino	0	0	38	41	63	83	39	33	42	41	63	64	85	100	100	40	47	33	39	60
MROC-MD-0470	Completed	Completed	2.TE	MD	1	1	1	2	1	22.5	0	3	0	66	Never Smoked	Married	College, trade or university degree	Homemaker	$100,000 or more	White	Not Hispanic or Latino	0	0	28	42	66	35	34		46	0	63	55	81	100	100	54	27	43	16	66			48	35	34	0	63
MROC-MD-0473	Completed	Completed	2.TE	MD	2	1	1	2	3	20.5	0	3	0	54	Previous Smoker	Divorced	Master/Doctoral degree	Employed full-time	$100,000 or more	White	Not Hispanic or Latino	0	0	48	70	71	83	49	60	65	49	71	45	47	100	100	100	75	63	71	57		61
MROC-MD-0474	Completed	Completed	crossover	MD	1	2	1	2	2	28.4	0	3	1	40	Previous Smoker	Married	College, trade or university degree	Employed full-time	$50,000 - $74,999	White	Not Hispanic or Latino	0	0	58	63	57	83	67
MROC-MD-0476	Completed	Completed	2.TE	MD	1	1	1	2	2	31.9	0	3	1	33	Never Smoked	Married	Some college, trade or university	Employed full-time	$100,000 or more	White	Not Hispanic or Latino	0	0	48	60	68	83	57	57	60	34	53	54	60	84	85								32	0	38	0	68
MROC-MD-0478	Completed	Completed	crossover	MD	1	2	1	2	1	29.9	0	3	0	56	Never Smoked	Divorced	Some college, trade or university	Employed full-time	$100,000 or more	White	Hispanic or Latino	0	0	70	92	91	100	67	66	60	41	66	74	100	100	100	62	75	82	41	77	70		69	67	73	43	91	70
MROC-MD-0479	Completed	Completed	5.DIEP	MD	1	1	1	2	1	19.8	0	3	1	26	Never Smoked	Single, never married	College, trade or university degree	Employed part-time	$50,000 - $74,999	White	Hispanic or Latino	0	0	63	67	60	100		57
MROC-MD-0481	Completed	Completed	2.TE	MD	1	2	1	1	1	23.6	0	3	0	51	Never Smoked	Married	College, trade or university degree	Homemaker	$50,000 - $74,999	White	Hispanic or Latino	0	0	58	73	81	72	47		70	60	74	71	100	100	58
MROC-MD-0483	Completed	Completed	1.DTI	MD	1	2	1	2	1	20.1	0	3	0	30	Never Smoked	Married	Master/Doctoral degree	Employed full-time	$50,000 - $74,999	White	Not Hispanic or Latino	0	0	79	65	91	83	52	31	63	45	63	91	100	100	100	69	100	67	39	57		41	54	75	60	49	63
MROC-MD-0485	Completed	Completed	1.DTI	MD	1	1	1	2	2	18.2	0	3	0	70								0	0	48	76	91	83	72	60	70		71	56	64	100	58	37	43	65	67	66			39	39	73	63	77
MROC-MD-0487	Completed	Completed	2.TE	MD	1	1	2	2	3	26	0	3	1	38	Never Smoked	Divorced	Some college, trade or university	Employed full-time	$25,000 - $49,999	Black or African American	Not Hispanic or Latino	0	0	43	100	66	100	63
MROC-MD-0489	Completed	Completed	4.MS-FTRAM	MD	2	1	1	2	1	26.8	0	1	0	43	Never Smoked	Married	College, trade or university degree	Employed part-time	Less than $25,000	Black or African American	Not Hispanic or Latino	0	0	43	55	64	100	47	63	47	43	68	46	69	79	58	25	21	43	18	63	21
MROC-MD-0490	Completed	Completed	1.DTI	MD	1	1	1	2	2	24	0	3	0	44	Never Smoked	Married	Some college, trade or university	Student	$50,000 - $74,999	White	Not Hispanic or Latino	0	0	100	82	81	100	67	63	92	57	81	59	74	100	100	56	61	100	100	91			43	61	86	67	81
MROC-MD-0491	Completed	Completed	4.MS-FTRAM	MD	2	1	1	2	3	24.2	0	1	0	34	Never Smoked	Married	College, trade or university degree	Employed full-time	$75,000 - $99,000	White	Hispanic or Latino	0	0	48	53	85	83	32	60	58	37	74	62	77	100	58	57	67	60	54	66	70		57	86	76	60	66	70
MROC-MD-0492	Completed	Completed	2.TE	MD	1	2	1	2	1	20.9	0	2	0	54	Never Smoked	Married	College, trade or university degree	Homemaker	$100,000 or more	White	Not Hispanic or Latino	1	1	100	63	100	72	100	28	70	34	57	77	81	100	100	0	35	43	29	46
MROC-MD-0493	Completed	Completed	2.TE	MD	1	1	1	2	1	22.7	0	3	0	45	Never Smoked	Married	College, trade or university degree	Employed full-time	$100,000 or more	White	Not Hispanic or Latino	0	0	48	65	91	100	41	43	40	37	63	56	74	84	100	48	39	48	29	63			45	35	47	16	68
MROC-MD-0494	Completed	Completed	2.TE	MD	1	2	1	1	2	22.4	0	3	0	41	Previous Smoker	Married	College, trade or university degree	Employed part-time	$25,000 - $49,999	White	Not Hispanic or Latino	0	0	53	57	63	83	57	66	52	57	53	80	100	100	100	73	67	70	63	81			78	75	76	63	74
MROC-MD-0495	Completed		4.MS-FTRAM	MD	1	1	1	2	2	38.2	1	3	0	46	Never Smoked	Married	College, trade or university degree	Employed full-time	$75,000 - $99,000	White	Not Hispanic or Latino	0	0	28	70	81	83	39	66
MROC-MD-0497	Completed	Completed	Mixed-implant+autologous	MD	99	2	1	2	3	23.1	0	1	0	36	Never Smoked	Single, never married	Master/Doctoral degree	Employed part-time	$50,000 - $74,999	White	Not Hispanic or Latino	0	0	43	49	77	100	45	36	67	60	57	77	81	84	100
MROC-MD-0500	Completed	Completed	2.TE	MD	1	2	1	2	1	23.2	0	3	0	44	Never Smoked	Married	College, trade or university degree	Employed part-time	$100,000 or more	White	Not Hispanic or Latino	0	0	48	60	100	83	54	60								64	100	76	67	85
MROC-MD-0501	Completed	Completed	2.TE	MD	1	2	1	2	2	29	0	3	0	40	Previous Smoker	Married	Master/Doctoral degree	Unemployed/seeking employment	$100,000 or more	White	Not Hispanic or Latino	0	0	22	36	77	83	43		50	34						85	100	48	57	60			78	100	63	77	84
MROC-MD-0502	Completed	Completed	2.TE	MD	1	1	1	1	2	21.3	0	2	1	41	Never Smoked	Married	Some college, trade or university	Employed full-time	$50,000 - $74,999	White	Hispanic or Latino	0	0	70	100	53	60	72	36
MROC-MD-0503	Completed	Completed	Mixed-implant+autologous	MD	99	2	1	2	3	25.1	0	1	0	57	Never Smoked	Married	Some college, trade or university	Retired	$100,000 or more	White	Hispanic or Latino	0	0	28	52	53	100	45	60	92	70	53	57	100	100	100	45	75	58	43	57			58	75	100	41	53
MROC-MD-0504	Completed		2.TE	MD	1	1	1	2	2	27.4	0	3	0	76	Never Smoked	Married	College, trade or university degree	Retired	$100,000 or more	White	Not Hispanic or Latino	0	0	100	100	81	83	100	68	100	100	85	100	100	100	100	75	100	100	72	77			62	75	100	83	74
MROC-MD-0505	Completed	Completed	crossover	MD	1	1	1	2	1	27	0	2	0	63	Never Smoked	Married	Some college, trade or university	Retired	Less than $25,000	White	Not Hispanic or Latino	0	0	38	48	71	100	52	50	49	43	46	48	77	79	100	41	47	32	22	57			64	75	79	63	57
MROC-MD-0506	Completed	Completed	2.TE	MD	1	2	1	2	2	25.7	0	3	0	39	Never Smoked	Married	Master/Doctoral degree	Employed part-time	$100,000 or more	White	Not Hispanic or Latino	0	0	63	67	71	100	49	50	65	43	71	64	100	100	100	57	39	63	43	81			57	55	63	37	77
MROC-MD-0507	Completed	Completed	2.TE	MD	1	2	2	2	3	26.7	0	3	0	41	Never Smoked	Single, never married	Some high school	Unable to work/disabled	$50,000 - $74,999	White	Hispanic or Latino	0	0	100	100	91	100	100	31	100	56	60	100	100	100	100	85	86	100	74	74			100	86	100	63	85
MROC-MD-0509	Completed	Completed	crossover	MD	1	1	1	2	1	19.6	0	2	1	61	Yes	Married	Some college, trade or university	Unable to work/disabled	$100,000 or more	White	Not Hispanic or Latino	0	1	33	70	71	100	47	50	60		43	46	100	100	100	71	42	63	63	68			16	32	46	22	57
MROC-MD-0510	Completed	Completed	2.TE	MD	1	1	1	2	1	38.9	0	3	0	52	Yes	Married	Some college, trade or university	Other	$75,000 - $99,000	White	Not Hispanic or Latino	0	0	48	55	91	100	29	53	45	16	28	42	85	100	100	50	39	42	16	46
MROC-MD-0511	Completed	Completed	5.DIEP	MD	1	1	2	2	3	27.9	0	3	0	41	Never Smoked	Married	College, trade or university degree	Employed full-time	$100,000 or more	White	Hispanic or Latino	0	0	33	50	50	83	45	46								71	100	86	72	66	47		53	100	79	63	81	47
MROC-MD-0512	Completed		2.TE	MD	1	2	1	2	1	25.7	0	2	0	30	Never Smoked	Married	College, trade or university degree	Employed full-time	Less than $25,000	Black or African American	Not Hispanic or Latino	0	0	79	82	85	100	41	39	36	26	66	50	100	100	100	0
MROC-MD-0513	Completed	Completed	Mixed-implant+autologous	MD	2	2	1	2	3	31.3	0	1	0	47	Never Smoked	Married	Some Master/Doctoral work	Homemaker	$100,000 or more	White	Hispanic or Latino	0	0	28	41	53	72	26	46	47	26	50	46	70	59	85
MROC-MD-0514	Completed	Completed	Mixed-pure autologous	MD	1	2	1	2	2	28.8	0	3	0	61	Never Smoked	Divorced	Master/Doctoral degree	Employed full-time	$50,000 - $74,999	White	Not Hispanic or Latino	1	1	79	100	100	100	60	58	65	26	68	53	91	100	100	48	51	53	37	74	79
MROC-MD-0515	Completed	Completed	2.TE	MD	1	1	1	1	1	35.4	1	2	1	54	Never Smoked	Married	Master/Doctoral degree	Retired	$100,000 or more	White	Not Hispanic or Latino	1	1	53	55	57	46	38	53	26	0	68	48	60	84	100	32	21	47	47	50			35	32	42	0	53
MROC-MD-0516	Completed	Completed	2.TE	MD	1	1	1	2	2	27.8	0	3	1	55	Never Smoked	Married	College, trade or university degree	Homemaker	$100,000 or more	White	Not Hispanic or Latino	0	0	70	100	100	100	59	66	82	56	91	74	100	100	100	67	67	79	47	85			67	67	100	49	100
MROC-MD-0518	Completed	Completed	2.TE	MD	1	1	2	2	3	30	0	2	0	49	Never Smoked	Married	Some Master/Doctoral work	Employed full-time	$100,000 or more	Black or African American	Not Hispanic or Latino	0	0	63	63	85	100	72	53	70	63	63	100	100	100	100	57	100	100	63	91
MROC-MD-0519	Completed	Completed	2.TE	MD	1	1	2	1	3	22.3	0	1	0	32	Never Smoked	Married	Master/Doctoral degree	Unemployed/seeking employment	$100,000 or more	White	Hispanic or Latino	0	0	58	67	63	100	54	63	58	41	68	69	91	100	100	73	61	73	41	74			78	75	67	49	68
MROC-MD-0521	Completed	Completed	5.DIEP	MD	1	1	1	2	1	28.4	0	3	0	57	Never Smoked	Married	College, trade or university degree	Employed full-time		White	Not Hispanic or Latino	0	0	48	100	91	100	54	77	53	37	71	74	74	100	100	67	67	57	26	77	70
MROC-MD-0522	Completed	Completed	2.TE	MD	1	2	1	2	2	23.4	0	1	0	46	Never Smoked	Married	Master/Doctoral degree	Employed full-time	$100,000 or more	Black or African American	Not Hispanic or Latino	0	0	53	58	100	83	54	71	100	100	74	100	100	100	100	100	100	100	100	91			100	100	100	100	91
MROC-MD-0523	Completed	Completed	2.TE	MD	1	1	1	2	1	30.1	0	3	1	42	Never Smoked	Married	College, trade or university degree	Employed full-time	$50,000 - $74,999	Black or African American	Not Hispanic or Latino	0	0	33	46	53	35	32									64	86	36	34	66
MROC-MD-0525	Completed	Completed	2.TE	MD	1	1	1	2	1	30	0	3	0	65	Never Smoked	Married	Some college, trade or university	Homemaker	$100,000 or more	White	Not Hispanic or Latino	0	0	43	86	77	83	60
MROC-MD-0526	Completed	Completed	2.TE	MD	1	2	2	2	3	41.3	0	3	0	39	Never Smoked	Married	College, trade or university degree	Employed full-time	$100,000 or more	White	Not Hispanic or Latino	0	0	58	76	50	60	47									54	51	52	39	63			57	51	48	32	54
MROC-MD-0527	Completed		2.TE	MD	1	1	2	2	3	31.6	0	3	0	43	Never Smoked	Married	Master/Doctoral degree	Employed full-time	$100,000 or more	White	Not Hispanic or Latino	0	0	58	70	91	100	72	53	63		74	49	100	100	100	50	100	100	63	71
MROC-MD-0528	Completed	Completed	2.TE	MD	1	1	1	2	1	33.3	0	3	0	47		Married	Some college, trade or university	Employed full-time	$100,000 or more	American Indian/Alaska Native	Not Hispanic or Latino	0	0	53	82	68	83	40
MROC-MD-0529	Completed		2.TE	MD	1	1	1	2	2	24.1	0	3	0	55	Previous Smoker	Married	Some college, trade or university	Employed full-time	$100,000 or more	White	Not Hispanic or Latino	0	0	53	65	100	83	53	60	55	67	39	62	85	100	100	59	75	60	60	63
MROC-MD-0530	Completed		2.TE	MD	1	1	1	2	1	20.1	0	3	0	42	Never Smoked	Married	Master/Doctoral degree	Employed full-time	$100,000 or more	White	Not Hispanic or Latino	0	0	43	50	77	100	41	60	60	49	91					71	61
MROC-MD-0532	Completed		Mixed-implant+autologous	MD	1	2	1	2	2	22.1	0	1	0	69	Never Smoked	Widowed	Master/Doctoral degree	Employed full-time	$100,000 or more	White	Not Hispanic or Latino	0	0	53	79	91	83	54	53	70	60	63	59	100	51	100	49	75	100	67	100
MROC-MD-0533	Completed		6.LD	MD	2	1	1	2	3	31.6	0	1	0	42	Previous Smoker	Married	Some college, trade or university	Other	$75,000 - $99,000	White	Hispanic or Latino	0	0	53	76	67	100	60	71	65	57	68	100	100	100	100
MROC-MD-0536	Completed		2.TE	MD	1	2	1	2	2	21.1	0	3	0	50	Never Smoked	Married	College, trade or university degree	Employed full-time	$100,000 or more	White	Not Hispanic or Latino	0	0	33	86	85	100	49	43	58	41	68	77	100	100	100	52	67	67	41	71
MROC-MD-0537	Completed		2.TE	MD	1	1	1	2	1	34.3	0	3	1	48	Never Smoked	Married	Master/Doctoral degree	Employed full-time	$100,000 or more	White	Not Hispanic or Latino	0	0	0	43	74	72	39	43	65	0	81	40	50	91	100	30	51	57	16	71
MROC-MD-0539	Completed		2.TE	MD	1	2	1	2	2	20.9	0	3	0	32	Never Smoked	Married	Master/Doctoral degree	Employed full-time	$50,000 - $74,999	White	Hispanic or Latino	0	0	58	60	66	100	49		60	57	60	77	100	100	100	81	100	86	52	85
MROC-MD-0540	Completed		2.TE	MD	1	1	1	2	1	21.6	0	3	1	36	Never Smoked	Married	Master/Doctoral degree	Employed full-time	$100,000 or more	Asian	Not Hispanic or Latino	0	0	63	63	74	100	52		70	57	60	55	91	100	100	61	43	86	54	77
MROC-MD-0541	Completed		2.TE	MD	1	2	1	2	2	23	1	3	1	58	Never Smoked	Married	College, trade or university degree	Unemployed/seeking employment	$100,000 or more	White	Not Hispanic or Latino	0	0	100	79	81	72	100	71	26	0	31	44	91	59	85	64	61	41	22	77
MROC-MD-0544	Completed		2.TE	MD	1	1	1	2	3	20.2	0	3	0	46	Never Smoked	Married	College, trade or university degree	Other		White	Not Hispanic or Latino	0	0	100	86	100	100	63	50	63	41	68	49	85	100	100	64	75	63	57	71
MROC-MD-0545	Completed		crossover	MD	1	1	1	2	1	33.1	0	2	0	46	Never Smoked	Married	Master/Doctoral degree	Employed full-time	$75,000 - $99,000	Black or African American	Not Hispanic or Latino	0	0	79	86	74	83	60	53	58	57	60	60	91	91	91	53	47	82	57	50			65	61	73	77	53
MROC-MD-0546	Completed		6.LD	MD	2	1	1	2	3	22.2	0	1	0	41	Never Smoked	Married	High school diploma	Employed part-time	$100,000 or more	White	Not Hispanic or Latino	0	0	22	37	74	100	39	31	41	43	57	100	100	100	100
MROC-MD-0548	Completed		2.TE	MD	1	1	1	2	1	23.5	0	3	1	40	Never Smoked	Married	Some college, trade or university	Employed full-time	$100,000 or more	White	Not Hispanic or Latino	0	0	100	73	91	100	72	77	100	60	85	100	100	100	100	58	100	100		91
MROC-MD-0549	Completed		2.TE	MD	1	1	1	2	2	25	0	3	0	39	Never Smoked	Married	College, trade or university degree	Employed full-time	$100,000 or more	White	Not Hispanic or Latino	0	0	70	76	91	100	77	33	50	49	50	58				54	75	53	54	74			49	61	52	54	77
MROC-MD-0550	Completed		2.TE	MD	1	1	1	2	3	23.2	0	3	0	47	Previous Smoker	Married	College, trade or university degree	Employed full-time	$100,000 or more	White	Not Hispanic or Latino	0	0	53	58	71	100	39	66	48	41	57	47	77	100	58
MROC-MD-0551	Completed		2.TE	MD	1	1	1	1	1	23.2	0	3	0	50	Never Smoked	Married	Master/Doctoral degree	Employed full-time		White	Not Hispanic or Latino	0	0	70	92	100	100	67	57	79	54	66	80	100	100	100	61	67	76	63	63
MROC-MD-0554	Completed		2.TE	MD	1	1	1	1	1	19.4	0	3	0	45	Never Smoked	Married	College, trade or university degree	Employed part-time	$25,000 - $49,999	White	Not Hispanic or Latino	0	0	53	92	100	100	63	66	100	100	100	71	100	100	100
MROC-MD-0556	Completed		2.TE	MD	1	1	1	2	1	27.9	0	3	0	57	Never Smoked	Divorced	College, trade or university degree	Employed full-time	$50,000 - $74,999	White	Hispanic or Latino	1	1	58	70	91	72	22
MROC-MD-0560	Completed		2.TE	MD	1	2	1	2	2	25.3	0	3	0	55	Never Smoked	Married	Master/Doctoral degree	Employed full-time	$75,000 - $99,000	White	Hispanic or Latino	0	0	58	55	77	83	63	53	65	49	53	47	71	55	58
MROC-MD-0561	Completed		Mixed-implant+autologous	MD	99	2	1	2	3	21.1	1	1	0	55	Never Smoked	Married	Master/Doctoral degree	Employed part-time	$100,000 or more	White	Not Hispanic or Latino	0	0	48	47	50	100	22		63	47	60	74	100	100	100	71	100	100	100	68
MROC-MD-0563	Completed		2.TE	MD	1	2	1	1	2	24.4	0	3	0	36	Never Smoked	Married	College, trade or university degree	Employed full-time	$100,000 or more	Asian	Not Hispanic or Latino	0	0	53	63	74	83	34	60	100	100	60	100	100	100	100	100	100	100	77	66
MROC-MD-0564	Completed		2.TE	MD	1	1	1	2	1	24.4	0	3	1	46	Never Smoked	Married	Master/Doctoral degree	Employed full-time		White	Not Hispanic or Latino	0	0	79	53	63	83	50	39	46	20	50	67	100	84	100	0		19	0	57
MROC-MD-0565	Completed		2.TE	MD	1	2	1	2	2	20.6	0	3	0	44	Never Smoked	Married	College, trade or university degree	Employed full-time	$100,000 or more	Asian	Not Hispanic or Latino	0	0	53	79	74	100	49	60	79	29	66	69	100	100	100	64	75	86	57	91		50	81	100	86	49	100
MROC-MD-0567	Completed		2.TE	MD	2	1	1	2	3	30.8	0	3	0	47	Never Smoked	Married	Some college, trade or university	Employed full-time	$100,000 or more	White	Not Hispanic or Latino	0	0	100	100	81	100	100		92	67	68
MROC-MD-0568	Completed		2.TE	MD	1	2	1	2	2	41.6	0	1	0	49	Never Smoked	Married	College, trade or university degree	Employed full-time	$100,000 or more	White	Not Hispanic or Latino	0	0	53	58	66	83	52	36	65	52	60	91	100	100	100	51	67	50	37	71
MROC-MD-0569	Completed		2.TE	MD	1	2	1	2	1	20.7	0	3	0	54	Never Smoked	Married	Master/Doctoral degree	Unable to work/disabled	$100,000 or more	White	Not Hispanic or Latino	0	0	79	76	91	100	45	58	73	22	60	58	81	47	100	46	43	76	41	71
MROC-MD-0570	Completed		4.MS-FTRAM	MD	1	2	2	2	3	25	0	3	0	54	Never Smoked	Married	Some Master/Doctoral work	Employed full-time	$100,000 or more	White	Not Hispanic or Latino	0	0	79	82	77	72	54	60	79	54	77	100	100	100	100	100	100	92	67	91	59
MROC-MD-0572	Completed		Mixed-pure autologous	MD	1	2	1	2	3	34.5	0	3	0	36	Never Smoked	Married	College, trade or university degree	Employed full-time	$100,000 or more	White	Not Hispanic or Latino	0	0	28	58	68	83	47	43	55	49	53	64	100	25	100	75	100	39	63	61	29
MROC-MD-0574	Completed		2.TE	MD	1	1	1	2	1	19.9	0	3	0	75	Never Smoked	Married	Some college, trade or university	Retired	$100,000 or more	White	Not Hispanic or Latino	0	0	100	79	85	100	45		57	45	85	60	100	100	100	62	75	76	43	77
MROC-MD-0576	Completed		2.TE	MD	1	1	1	2	1	22.6	0	2	0	35	Never Smoked	Married	College, trade or university degree	Homemaker	$100,000 or more	White	Not Hispanic or Latino	0	0	58	52	68	100	41	66	39	22	74	77	100	91	100	37	61	65	54	77
MROC-MD-0577	Completed		2.TE	MD	1	2	2	2	3	25.6	0	1	0	47	Never Smoked	Married	College, trade or university degree	Student	$100,000 or more	White	Not Hispanic or Latino	0	0	100	100	100	100	72	63	76	49	91	100	100	100	100	75	86	82	60	85
MROC-MD-0578	Completed		2.TE	MD	1	1	1	2	1	32.5	1	3	0	64	Previous Smoker	Divorced	College, trade or university degree	Retired	$25,000 - $49,999	Black or African American	Not Hispanic or Latino	1	1	58	100	71	46	23	46	45	25	28	91	100	100	100	0		28	16	60
MROC-MD-0579	Completed		crossover	MD	1	1	1	2	1	34.6	1	3	0	62	Never Smoked	Married	Some college, trade or university	Homemaker	$75,000 - $99,000	White	Not Hispanic or Latino	0	0	63	67	53	83	35	50	58	45	57	56	69	84	58	53	67	58	34	57
MROC-MD-0581	Completed		2.TE	MD	1	2	1	3	2	33.7	0	2	0	46	Previous Smoker	Single, never married	Master/Doctoral degree	Employed full-time	$50,000 - $74,999	White	Not Hispanic or Latino	1	1	43	46	100	100	41	39	49	0	85	25	27	59	100
MROC-MD-0583	Completed		2.TE	MD	1	1	1	2	1	19.8	0	3	0	57	Previous Smoker	Married	Some college, trade or university	Student	$100,000 or more	White	Not Hispanic or Latino	0	0	48	65	91	100	57	53	63	52	66	100	100	100	100
MROC-MD-0586	Completed		2.TE	MD	1	1	1	2	1	29.4	0	2	1	52	Never Smoked	Married	High school diploma	Employed full-time	$100,000 or more	White	Not Hispanic or Latino	0	0	43	60	74	83	29		48	0	85					33	100	33	16	74
MROC-MD-0587	Completed		2.TE	MD	1	1	1	2	1	27.4	0	2	0	59	Previous Smoker	Married	College, trade or university degree	Employed full-time	$100,000 or more	White	Not Hispanic or Latino	1	1	70	100	100	83	60	53	58	49	53	80	100	100	100	47	67	63	57	63
MROC-MD-0588	Completed		2.TE	MD	1	1	1	2	2	25	0	3	1	59	Never Smoked	Married	Master/Doctoral degree	Homemaker	$100,000 or more	White	Hispanic or Latino	0	0	100	100	85	100	83	68	67	26	63	91	100	100	100
MROC-MD-0589	Completed		4.MS-FTRAM	MD	1	1	1	2	3	33	0	3	0	54	Never Smoked	Married	College, trade or university degree	Employed full-time	$100,000 or more	Asian	Not Hispanic or Latino	0	0	70	86	71	83	47	63	58	41	77	64	77	100	100	59	67	58	26	81	70
MROC-MD-0590	Completed		1.DTI	MD	1	1	1	2	1	21	0	3	0	71	Never Smoked	Married	College, trade or university degree	Retired	$100,000 or more	White	Not Hispanic or Latino	0	0	79	92	81	83	83	74	100	77	68	77	100	100	100	67	75	100	100	71
MROC-MD-0591	Completed		2.TE	MD	1	1	1	2	2	23.9	0	3	0	48	Never Smoked	Married	Master/Doctoral degree	Employed full-time	$100,000 or more	White	Not Hispanic or Latino	1	1	100	86	81	100	67	66												71
MROC-MD-0593	Completed		2.TE	MD	1	1	1	2	2	27.3	0	2	1	42	Previous Smoker	Married	Some college, trade or university	Employed full-time	$50,000 - $74,999	White	Not Hispanic or Latino	0	0	63	100	100	100	100	50
MROC-MD-0594	Completed		2.TE	MD	1	2	1	1	1	22.5	0	3	0	38	Previous Smoker	Married	Master/Doctoral degree	Employed full-time	$100,000 or more	White	Not Hispanic or Latino	0	0	79	86	77	100	37	46	67	49	71	56	66	74	85	85	75	100	83	81
MROC-MD-0595	Completed		2.TE	MD	1	1	1	2	1	20.7	0	3	1	50	Never Smoked	Married	Some college, trade or university	Employed part-time	$50,000 - $74,999	White	Hispanic or Latino	0	0	58	60	57	83	60
MROC-MD-0596	Completed		2.TE	MD	1	2	2	2	3	27.5	0	3	0	43	Never Smoked	Married	College, trade or university degree	Employed full-time	$100,000 or more	White	Hispanic or Latino	0	0	22	53	71	83	32	50	30	0	31	31	45	84	80	27	32	19	0	71
MROC-MD-0599	Completed		5.DIEP	MD	1	1	1	2	2	25.7	0	3	0	72	Previous Smoker	Married	Some high school	Employed full-time	$100,000 or more	White	Not Hispanic or Latino	0	0	100	100	100	100		68	100	74	77	100	91	100	100	65	47	67	41	73	47
MROC-MD-0600	Completed		2.TE	MD	1	2	1	2	2	42.1	1	1	0	68	Never Smoked	Widowed	Some college, trade or university	Retired	$50,000 - $74,999	Black or African American	Not Hispanic or Latino	1	1	53	86	100	100	64	77	79	84	50	62	100	100	100	27				50
MROC-MD-0602	Completed		1.DTI	MD	1	2	1	1	1	19.6	0	3	0	59	Previous Smoker	Married	College, trade or university degree	Employed part-time	$100,000 or more	White	Not Hispanic or Latino	0	0	53	82	91	100	54	53	100	83	74	100	100	100	100	81	100	92	63	91
MROC-MD-0608	Completed		2.TE	MD	1	1	1	2	3	28.4	0	2	1	45	Never Smoked	Married	Some Master/Doctoral work	Employed full-time	$50,000 - $74,999	White	Not Hispanic or Latino	1	1	43	58	66	72	67	46	67	49	71	59	81	100	100	16	51	43	45	60
MROC-MD-0609	Completed		2.TE	MD	1	1	1	2	1	24.8	0	3	0	67	Previous Smoker	Married	Master/Doctoral degree	Retired	$50,000 - $74,999	White	Not Hispanic or Latino	0	0	28	63	100	83	34		37	0	63	53	66	69	100	47	21	48	18	63
MROC-MD-0610	Completed		5.DIEP	MD	1	1	1	2	3	26.1	0	3	0	58	Never Smoked	Divorced	College, trade or university degree	Retired	Less than $25,000	Black or African American	Not Hispanic or Latino	0	0	70	100	100	100	77		100	63	91	85	100	100	100	73	67	100	90	100	100	89
MROC-MD-0613	Completed		crossover	MD	1	1	1	2	1	23.9	0	3	0	46	Previous Smoker	Married	Master/Doctoral degree	Employed full-time	$100,000 or more	White	Not Hispanic or Latino	0	0	70	86	90	100	57	50	63		81					52	61	65	45	74
MROC-MD-0614	Completed		4.MS-FTRAM	MD	1	2	1	2	2	34.8	0	3	0	51	Never Smoked	Married	Some college, trade or university	Employed full-time	$100,000 or more	White	Not Hispanic or Latino	0	0	63	63	91	83	60		82	54	60	80	91	100	100	85	75	92	77	71	47
MROC-MD-0619	Completed		6.LD	MD	2	1	1	2	3	22	0	1	0	58	Previous Smoker	Married	College, trade or university degree	Employed full-time	$75,000 - $99,000	White	Not Hispanic or Latino	0	0	38	67	74	83	43	50	63	57	81	85	85	100	100	69	86	92	57	81		100
MROC-MD-0624	Completed		Mixed-pure autologous	MD	1	2	1	1	3	28.1	0	3	1	53	Never Smoked	Married	Master/Doctoral degree	Employed full-time	$100,000 or more	White	Not Hispanic or Latino	0	0	63	73	81	83	72		46	37	77	77	91	100	100	100	100	63	57	85	47
MROC-MD-0626	Completed		5.DIEP	MD	1	1	1	2	1	27.3	0	3	0	71	Never Smoked	Married	Some Master/Doctoral work	Employed part-time	$50,000 - $74,999	Black or African American	Not Hispanic or Latino	0	0	79	100	74	100	88	68	100	82	91	100	100	100	100	100	100	100	100	91	89
MROC-MD-0627	Completed		4.FTRAM	MD	2	2	1	2	3	34.9	0	1	0	48	Never Smoked	Married	College, trade or university degree	Employed full-time	$50,000 - $74,999	Black or African American	Not Hispanic or Latino	0	0	76	73	91	100	49	81	82	57	60	85	91	100	100	55	55	52	34	67	61
MROC-MD-0629	Completed		6.LD	MD	2	1	1	2	3	21.6	0	3	0	69	Previous Smoker	Widowed	High school diploma	Retired	$25,000 - $49,999	White	Not Hispanic or Latino	0	0	100	100	100	100	77
MROC-MD-0630	Completed		2.TE	MD	1	2	1	2	2	20.5	0	3	0	73	Previous Smoker	Married	Some college, trade or university	Employed full-time	$100,000 or more	White	Not Hispanic or Latino	0	0	70	100	91	100	89	74
MROC-MD-0632	Completed		2.TE	MD	1	1	2	2	3	26.7	0	1	0	40	Never Smoked	Married	College, trade or university degree	Other	$75,000 - $99,000	White	Not Hispanic or Latino	0	0	28	63	74	83	54		58	63	63	100	100	100	100
MROC-MD-0999	Completed	Completed	Mixed-pure autologous	MD	1	2	1	2	2	27.9	0	3	0	47	Previous Smoker	Married	College, trade or university degree	Homemaker	$100,000 or more	White	Not Hispanic or Latino	0	0	58	63	100	100	57	74	57	52	71	65	100	91	85	75	75	68	57	85	70	89	81	86	73	63	100	89
MROC-MI-0001	Completed	Completed	5.DIEP	MI	1	2	1	2	2	32	0	3	0	41	Never Smoked	Married	College, trade or university degree	Employed full-time	$75,000 - $99,000	White	Not Hispanic or Latino	0	0	100	70	81	100	72	46								48	67	65	45	68	89		39	51	60	37	77	79
MROC-MI-0002	Completed	Completed	2.TE	MI	1	2	1	2	3	22.9	0	1	0	64	Previous Smoker	Married	College, trade or university degree	Employed full-time	$100,000 or more	White	Not Hispanic or Latino	0	0	100	76	100	100	63	60	63		85	74	91	100	100	69	55	100	57	100			71	67	92	63	91
MROC-MI-0003	Completed	Completed	Mixed-implant+autologous	MI	2	2	1	2	3	28	0	1	0	47	Never Smoked	Single, never married	College, trade or university degree	Employed full-time	$100,000 or more	White	Not Hispanic or Latino	0	0	33	38	81	100	0	54	47	24	63	100	100	100	100	37	32	36	24	71			61	61	67	43	85
MROC-MI-0004	Completed	Completed	4.MS-FTRAM	MI	1	2	1	2	3	28	0	3	0	56	Never Smoked	Married	Some college, trade or university	Employed full-time	$25,000 - $49,999	Black or African American	Not Hispanic or Latino	0	0	100	100	100	100	72	33	60	49	39	74	100	47	100	33	67	63	52	60	47		65	75	73	49	53	47
MROC-MI-0005	Completed	Completed	1.DTI	MI	1	2	1	2	3	23.2	0	3	0	52	Never Smoked	Married	Master/Doctoral degree	Employed part-time	$100,000 or more	White	Not Hispanic or Latino	0	0	79	100	100	100	90	66								81	75	100	83	90			81	100	100	77	100
MROC-MI-0006	Completed	Completed	2.TE	MI	2	1	1	2	3	21.4	0	3	0	61	Never Smoked	Divorced	Master/Doctoral degree	Volunteer work	$25,000 - $49,999	White	Not Hispanic or Latino	0	0	43	28	85	100	0	53	32	0	33	50	91	100	100	54		49	26	91
MROC-MI-0008	Completed	Completed	2.TE	MI	1	2	1	2	2	26.7	0	3	0	47	Never Smoked	Married	Master/Doctoral degree	Employed full-time	$50,000 - $74,999	White	Not Hispanic or Latino	0	0	53	63	60	100	32	60	60	54	68	100	100	100	100	58	86	63	57	85		41	59	67	63	52	71
MROC-MI-0009	Completed	Completed	2.TE	MI	2	2	1	2	3	22.3	0	3	0	49	Previous Smoker	Married	College, trade or university degree	Employed full-time	Less than $25,000	White		0	0	0	0	77	100	39	85	58	57	63	45	100	100	100	52	43	58	52	85			59	55	58	43	71
MROC-MI-0011	Completed	Completed	6.LD	MI	1	1	1	2	3	22.7	0	1	0	55	Never Smoked	Married	College, trade or university degree	Employed full-time	$75,000 - $99,000	White	Not Hispanic or Latino	0	0	70	65	74	83	47	57	70	54	60	62	100	100	49	71	61	67	52	71			75	67	76	57	68
MROC-MI-0012	Completed	Completed	2.TE	MI	1	1	1	2	3	21.4	0	3	0	61	Never Smoked	Married	Master/Doctoral degree	Unable to work/disabled	$100,000 or more	White	Not Hispanic or Latino	0	0	58	67	81	100	45	63	42	29	91	91	100	100	100	45	61	47	43	100			40	55	79	90	81
MROC-MI-0013	Completed	Completed	2.TE	MI	2	2	1	2	3	33.2	0	3	0	46	Yes	Married	College, trade or university degree	Employed part-time	$50,000 - $74,999	White	Not Hispanic or Latino	0	0	22	41	71	83	26	43	40	29	53	69	85	100	100								33	32	40	29	77
MROC-MI-0014	Completed	Completed	4.MS-FTRAM	MI	2	1	1	2	3	33.1	0	3	0	51	Never Smoked	Married	College, trade or university degree	Employed full-time	$25,000 - $49,999	White	Not Hispanic or Latino	0	0	28	42	68	100	47	60	73	83	71	80	100	100	100	67	100	86	100	63	47		64	100	82	90	71	70
MROC-MI-0015	Completed	Completed	1.DTI	MI	1	2	1	2	3	29.4	0	3	0	48	Never Smoked	Divorced	Master/Doctoral degree	Employed full-time	$75,000 - $99,000	White	Not Hispanic or Latino	0	0	79	88	78	100		57	100	63	74	77	100	84	100	75	86	76	79	77			85	100	86	37	77
MROC-MI-0016	Completed	Completed	1.DTI	MI	1	2	1	2	2	28.1	0	3	0	65	Never Smoked	Married	College, trade or university degree	Retired	$100,000 or more	White	Not Hispanic or Latino	0	0	63	67	66	46	45	43	67	49	57	74	74	100	91
MROC-MI-0017	Completed	Completed	2.TE	MI	99	2	1	2	3	22.7	0	3	0	48	Never Smoked	Married	Some Master/Doctoral work	Employed full-time	$50,000 - $74,999	White	Not Hispanic or Latino	0	0	28	48	68	83	29	50	52	32	66	53	100	84	100
MROC-MI-0018	Completed	Completed	1.DTI	MI	1	2	1	2	3	23.5	0	3	0	51	Never Smoked	Married	Master/Doctoral degree	Employed full-time	$100,000 or more	White	Not Hispanic or Latino	0	0	70	76	91	83	60	39	73	67	100	100	100	100	100	100	100	100	67	100			91	100	92	54	100
MROC-MI-0019	Completed	Completed	2.TE	MI	1	1	1	2	3	42.2	0	3	1	52	Never Smoked	Married	College, trade or university degree	Employed full-time	$100,000 or more	White	Not Hispanic or Latino	0	0	43	67	100	100	43	71	65	32	91	100	100	100	100	85	100	77		85			78	100	100	47	91
MROC-MI-0020	Completed	Completed	2.TE	MI	1	2	2	2	3	31.1	0	1	0	61	Previous Smoker	Divorced	Some college, trade or university	Employed full-time	$50,000 - $74,999	Black or African American	Not Hispanic or Latino	0	0	28	43	63	83	0									57	75	79	35	74			64	86	92	42	74
MROC-MI-0021	Completed	Completed	5.DIEP	MI	1	1	1	2	3	23.5	0	3	0	51	Never Smoked	Married	Master/Doctoral degree	Homemaker	$100,000 or more	White	Not Hispanic or Latino	1	1	70	49	57	100	52	53	36	37	43	60	100	100	100
MROC-MI-0022	Completed	Completed	5.DIEP	MI	1	1	1	2	2	27.8	0	3	0	60	Previous Smoker	Married	Some college, trade or university	Employed full-time	$50,000 - $74,999	White	Not Hispanic or Latino	0	0	28	73	85	83	41	71	63	41	74	91	100	79	100	57	67	86	45	77	59		53	61	70	43	68	47
MROC-MI-0023	Completed	Completed	2.TE	MI	1	1	1	2	3	28.1	0	3	0	58	Never Smoked	Married	Some college, trade or university	Employed full-time	$50,000 - $74,999	White	Not Hispanic or Latino	0	0	48	58	85	100	32	68	76	26	81	56	91	100	100	73	100	82	54	77			91	75	92	60	91
MROC-MI-0024	Completed	Completed	2.TE	MI	1	2	1	2	3	21.3	0	2	1	43	Never Smoked	Married	College, trade or university degree	Homemaker	$100,000 or more	White	Not Hispanic or Latino	0	0	79	60	71	83	90	43	63	39	68	54	91	100	100	33	21	37	26	71			34	21	49	43	46
MROC-MI-0025	Completed	Completed	5.DIEP	MI	2	2	1	2	3	25.8	0	3	0	59	Previous Smoker	Married	High school diploma	Homemaker	$25,000 - $49,999	White	Not Hispanic or Latino	0	0	52	60	89	100	40	74	63	52	85	58	100	100	100								64	100	63	63	71	70
MROC-MI-0026	Completed	Completed	2.TE	MI	1	1	1	2	2	20	0	2	0	34	Previous Smoker	Married	Master/Doctoral degree	Homemaker	$100,000 or more	White	Not Hispanic or Latino	0	0	70	58	81	72	67	50	53	49	46	50	100	100	100	57	67	100	72	77		35	54	75	86	67	74
MROC-MI-0029	Completed	Completed	2.TE	MI	2	2	1	2	3	24.5	0	3	0	47	Never Smoked	Married	High school diploma	Employed full-time	$50,000 - $74,999	White	Not Hispanic or Latino	0	0	33	45	53	100	43	36								75	100	76	63	57		74	78	100	79	49	68
MROC-MI-0032	Completed	Completed	2.TE	MI	1	2	1	2	3	20.1	0	3	1	39	Never Smoked	Married	Some college, trade or university	Employed part-time	$75,000 - $99,000	White	Hispanic or Latino	0	0	100	100	85	83	90	53	63	47	71	74	100	64	100	67	86	55	41	60		55	64	86	63	45	50
MROC-MI-0033	Completed	Completed	Mixed-pure autologous	MI	1	2	2	2	3	25.9	0	3	0	33	Never Smoked	Married	College, trade or university degree	Employed part-time	$50,000 - $74,999	White	Not Hispanic or Latino	0	0	53	63	81	72	56	63	73	57	60	71	100	100	58	85	75	100	63	91	59	67	91	100	100	77	81	70
MROC-MI-0037	Completed	Completed	1.DTI	MI	1	2	2	2	2	39.8	0	3	0	32	Never Smoked	Married	Master/Doctoral degree	Employed full-time	$75,000 - $99,000	White	Not Hispanic or Latino	0	0	48	70	90	72	54	60	45	26	66	56	62	59	80	62	67	60	41	71			50	67	65	43	77
MROC-MI-0038	Completed	Completed	2.TE	MI	1	1	1	2	3	20.3	0	3	0	52	Previous Smoker	Divorced	College, trade or university degree	Employed full-time	$75,000 - $99,000	White	Not Hispanic or Latino	0	0	100	100	91	100	67	53	79	58	91	80	100	100	100	55	55	82	49	85		61	73	67	82	83	91
MROC-MI-0040	Completed	Completed	5.DIEP	MI	1	2	1	2	3	26.4	0	3	0	41	Never Smoked	Married	Some college, trade or university	Employed full-time	$100,000 or more	White	Not Hispanic or Latino	0	0	79	100	100	83	100	91	86	60	100	91	100	59	100	81	100	100		100	100	100	91	100	100	100	100	100
MROC-MI-0041	Completed	Completed	1.DTI	MI	1	2	2	2	3	43.4	0	3	0	22	Never Smoked	Single, never married	Some college, trade or university	Employed part-time	Less than $25,000	White	Not Hispanic or Latino	0	0	38	52	66	100	25	50	60	49	57	77	77	100	100
MROC-MI-0043	Completed	Completed	1.DTI	MI	1	2	1	2	3	19.2	0	3	0	41	Never Smoked	Married	College, trade or university degree	Employed full-time	$100,000 or more	White	Not Hispanic or Latino	0	0	100	100	57	100		31	60	41	60	71	100	100	100	91	100	76	32	60			78	100	65	29	81
MROC-MI-0044	Completed	Completed	2.TE	MI	1	2	1	2	3	19.6	0	3	0	55	Previous Smoker	Married	High school diploma	Employed part-time	$100,000 or more	White	Not Hispanic or Latino	0	0	58	58	68	83	57	43	67	47	74	85	71	100	100								75	67	86	100	57
MROC-MI-0045	Completed	Completed	Mixed-implant+autologous	MI	2	2	1	2	3	25	0	1	0	48	Never Smoked	Married	College, trade or university degree	Employed full-time	$100,000 or more	White	Not Hispanic or Latino	0	0	53	55	71	100	49	53	67	67	50	80	100	100	100	91	100	79	77	68			85	75	70	63	66
MROC-MI-0046	Completed	Completed	2.TE	MI	1	1	1	2	3	39.3	0	3	0	64	Previous Smoker	Married	College, trade or university degree	Employed full-time	$25,000 - $49,999	White	Not Hispanic or Latino	0	0	28	52	81	83	0	57	52	39	60	56	90	100	100	85	75	77	43	100			69	75	67	37	81
MROC-MI-0047	Completed	Completed	2.TE	MI	1	2	1	2	2	19.1	0	3	0	55	Never Smoked	Married	College, trade or university degree	Employed full-time	$50,000 - $74,999	White	Not Hispanic or Latino	0	0	53	52	81	100	22	68	52	16	77	62	91	91	100	53	61	58	0	77			42	55	55	26	100
MROC-MI-0048	Completed	Completed	5.DIEP	MI	1	2	1	2	3	22.2	0	3	1	40	Never Smoked	Married	Some college, trade or university	Employed full-time	$50,000 - $74,999	White	Not Hispanic or Latino	0	0	48	41	74	100	41	77	50	43	85	64	100	100	100	57	75	52	47	66	100	61	59	67	100	63	66	100
MROC-MI-0049	Completed	Completed	6.LD	MI	1	1	1	2	1	31.8	0	1	0	70	Previous Smoker	Married	Some college, trade or university	Employed full-time	$25,000 - $49,999	White	Not Hispanic or Latino	0	0	48	58	71	100		63	58		68	55	64	100	100	75	100	82	87	71		100	16	100	100	89	85
MROC-MI-0050	Completed	Completed	5.DIEP	MI	1	1	1	2	3	26	0	3	0	57	Previous Smoker	Divorced	Some college, trade or university	Employed full-time	$50,000 - $74,999	White	Not Hispanic or Latino	0	0	48	49	60	83	43	63	76	65	68	100	100	91	100	57	86	79	53	63	79		49	51	63	56	68	79
MROC-MI-0051	Completed	Completed	Mixed-implant+autologous	MI	99	2	1	2	3	22.5	0	1	0	39	Never Smoked	Single, never married	College, trade or university degree	Employed full-time	$100,000 or more	Black or African American	Not Hispanic or Latino	0	0	63	47	77	100	38	71	48	41	60	74	100	100	91	61	67	57	46	71		61	71	86	73	39	81
MROC-MI-0052	Completed	Completed	Mixed-implant+autologous	MI	99	2	1	2	3	24.9	0	1	1	70	Never Smoked	Married	Some Master/Doctoral work	Retired	$100,000 or more	White	Not Hispanic or Latino	0	0	38	79	85	100		71								59	43	67	29	91
MROC-MI-0053	Completed	Completed	2.TE	MI	1	2	1	2	3	27.3	0	3	0	49	Yes	Divorced	Master/Doctoral degree	Employed full-time	$100,000 or more	White	Not Hispanic or Latino	1	1	28	41	36	100	32	50	67	26	60
MROC-MI-0054	Completed	Completed	1.DTI	MI	1	2	2	2	3	22.5	0	3	0	48	Never Smoked	Married	Master/Doctoral degree	Employed part-time	$100,000 or more	White	Not Hispanic or Latino	0	0	70	60	81	83	63	31	57	47	66	53	100	100	100	62	75	76	57	85			71	86	76	60	74
MROC-MI-0055	Completed	Completed	1.DTI	MI	1	2	2	2	3	47.5	0	3	0	48	Never Smoked	Divorced	Master/Doctoral degree	Employed full-time	$100,000 or more	White	Not Hispanic or Latino	0	0	58	53	100	100	25	63	60	33	74	50	85	69	80
MROC-MI-0056	Completed	Completed	Mixed-pure autologous	MI	2	2	1	2	3	39.2	0	3	0	51	Never Smoked	Single, never married	College, trade or university degree	Employed part-time	Less than $25,000	White	Not Hispanic or Latino	0	0	0	38	61	83	0	81	57	0	68	69	100	100	100	81	86	58	0	63	70
MROC-MI-0057	Completed	Completed	Mixed-pure autologous	MI	1	2	2	2	3	22.5	0	1	0	64	Previous Smoker	Divorced	College, trade or university degree	Employed full-time	$25,000 - $49,999	White	Not Hispanic or Latino	0	0	58	79	74	83	50									65	75	76	56	71	70
MROC-MI-0058	Completed	Completed	Mixed-implant+autologous	MI	99	2	1	2	3	24.8	0	1	0	50	Previous Smoker	Divorced	Some college, trade or university	Employed full-time	$50,000 - $74,999	White	Not Hispanic or Latino	0	0	0	26	57	83	20	63	39	20	50	71	85	91	100	23	47	39	0	53			16	27	49	37	53
MROC-MI-0059	Completed	Completed	2.TE	MI	1	1	2	2	3	24.6	0	3	0	49	Never Smoked	Married	College, trade or university degree	Employed full-time	$100,000 or more	White	Not Hispanic or Latino	0	0	48	52	85	100	32	68	58	47	81	85	91	100	100	85	100	57	43	77		67	75	100	70	45	77
MROC-MI-0063	Completed	Completed	7.SGAP	MI	1	1	1	2	3	22.8	0	2	1	28	Previous Smoker	Married	College, trade or university degree	Unemployed/seeking employment	$25,000 - $49,999	White	Not Hispanic or Latino	1	1	63	49	74	100	41	57			68	53	69	39	58
MROC-MI-0064	Completed		2.TE	MI	1	2	1	2	3	27.4	0	2	0	46	Previous Smoker	Married	Master/Doctoral degree	Employed full-time	$100,000 or more	Asian	Not Hispanic or Latino	0	0	43	57	74	83	47	53	45	22	63	50	62	64	91
MROC-MI-0065	Completed	Completed	3.PTRAM	MI	2	1	1	2	3	27.2	0	1	0	52	Never Smoked	Married	High school diploma	Employed full-time	$25,000 - $49,999	White	Not Hispanic or Latino	0	0	43	47	91	83	47	77
MROC-MI-0066	Completed	Completed	2.TE	MI	1	2	1	2	2	32.2	0	3	1	52	Never Smoked	Married	Master/Doctoral degree	Employed part-time	$100,000 or more	Black or African American	Not Hispanic or Latino	0	0	70	82	77	100	47	63	67	39	60	77	100	100	100	78	55	63	41	77			85	75	100	52	71
MROC-MI-0067	Completed	Completed	3.PTRAM	MI	2	1	1	2	3	23.8	0	1	0	63	Never Smoked	Married	Master/Doctoral degree	Employed full-time	$50,000 - $74,999	White	Not Hispanic or Latino	0	0	38	53	91	60	37	66	65	45	68	53	85	79	64	50	47	79	39	81	89		58	67	65	45	100	89
MROC-MI-0068	Completed	Completed	2.TE	MI	1	2	1	2	2	25.1	0	3	0	48	Previous Smoker	Married	Master/Doctoral degree	Employed part-time	$100,000 or more	White	Not Hispanic or Latino	0	0	38	76	74	83	52	57	73	54	63	69	100			50	43	63	57	60		61	50	61	73	67	74
MROC-MI-0069	Completed	Completed	2.TE	MI	1	2	1	2	3	22.5	0	3	0	46	Never Smoked	Married	Master/Doctoral degree	Employed full-time	$100,000 or more	White	Not Hispanic or Latino	0	0	70	86	100	100	47	74	50	22	66	53	71	69	100	71	55	70	43	91			73	67	86	39	81
MROC-MI-0071	Completed	Completed	1.DTI	MI	1	2	2	2	3	29.6	0	3	0	55	Never Smoked	Married	College, trade or university degree	Employed full-time	Less than $25,000	White	Not Hispanic or Latino	1	1	38	67	77	83	32	57			68	68	91	100	100
MROC-MI-0073	Completed	Completed	5.DIEP	MI	1	2	1	2	3	22.7	0	3	0	37	Never Smoked	Married	College, trade or university degree	Employed part-time	$100,000 or more	White	Not Hispanic or Latino	0	0	100	79	77	100	77	60	100	83	81	91	100	100	100	100	75	100	63	85	100	61	91	67	100	77	85	100
MROC-MI-0074	Completed	Completed	5.DIEP	MI	1	2	1	2	2	27.6	0	1	0	44	Previous Smoker	Married	Some college, trade or university	Unemployed/seeking employment	Less than $25,000	White	Not Hispanic or Latino	0	0	33	58	43	83	52	50	46	34	43	51	100	91	100
MROC-MI-0075	Completed	Completed	2.TE	MI	1	2	2	2	3	33.2	0	3	0	39	Never Smoked	Married	Master/Doctoral degree	Employed full-time	$100,000 or more	White	Not Hispanic or Latino	0	0	43	55	74	83	45	60	76	67	81	100	100	100	100	85	86	100	63	74		89	100	100	100	72	71
MROC-MI-0076	Completed	Completed	2.TE	MI	1	2	1	2	3	20.8	0	3	1	45	Never Smoked	Single, never married	Master/Doctoral degree	Employed full-time	$75,000 - $99,000	White	Not Hispanic or Latino	0	0	100	92	85	72	100	46	34	0	50	55	77	42	85
MROC-MI-0078	Completed	Completed	5.DIEP	MI	1	2	1	2	3	27.4	0	1	0	56	Previous Smoker	Married	Some Master/Doctoral work	Employed full-time	$75,000 - $99,000	White	Not Hispanic or Latino	0	0	48	82	66	100	52	60	100	63	77	100	100	100	100	100	75	100	77	77	89	81	91	75	91	57	71	79
MROC-MI-0079	Completed	Completed	2.TE	MI	1	1	1	2	3	25.5	0	3	0	68	Previous Smoker	Married	College, trade or university degree	Homemaker	$25,000 - $49,999	White	Not Hispanic or Latino	0	0	100	100	71	100	100	68	86	72	68	91	100	100	100	81	100	100	82	91			85	100	100	100	100
MROC-MI-0082	Completed	Completed	3.PTRAM	MI	1	1	1	2	3	29.6	0	3	0	35	Never Smoked	Living with significant other	College, trade or university degree	Employed full-time	$50,000 - $74,999	White	Not Hispanic or Latino	0	0	58	86	81	83	72		57	53	57	67	100	44	100	54	75	73	54	67	59	61
MROC-MI-0084	Completed	Completed	9.SIEA	MI	2	1	1	2	3	25.4	0	1	0	49	Previous Smoker	Married	Some college, trade or university	Homemaker	$100,000 or more	White	Not Hispanic or Latino	0	0	33	43	76	83	57	43	53	45	85	55	85	100	91	57	75	55	60	100	79	61	55	75	58	72	100	89
MROC-MI-0085	Completed	Completed	Mixed-implant+autologous	MI	1	2	1	2	3	21.3	0	1	0	55	Never Smoked	Married	College, trade or university degree	Retired	$100,000 or more	White	Not Hispanic or Latino	0	0	48	82	60	83	37	46	100	47	60	62	85	100	100	61	61	92	60	63			78	75	100	45	71
MROC-MI-0086	Completed	Completed	5.DIEP	MI	1	2	1	2	1	25.3	0	3	0	46	Never Smoked	Married	Master/Doctoral degree	Employed part-time	$100,000 or more	White	Not Hispanic or Latino	0	0	58	76	60	100	77	25	53	43	46	80	100	100	100	71	75	58	72	50	89	75
MROC-MI-0087	Completed	Completed	2.TE	MI	2	2	1	2	3	23.2	0	3	0	52	Never Smoked	Married	Some college, trade or university	Employed full-time	$50,000 - $74,999	White	Not Hispanic or Latino	0	0	48	45	74	100	26	63	57	39	57	77	100	100	100	73	67	82	41	77			75	86	100	34	85
MROC-MI-0088	Completed	Completed	2.TE	MI	1	1	1	2	3	20.3	0	3	1	73	Never Smoked	Married	Master/Doctoral degree	Volunteer work	$50,000 - $74,999	White	Not Hispanic or Latino	0	0	58	82	63	83	54	63	73	52	74	59	81	100	100	85	100	100	83	85			78	100	100	77	81
MROC-MI-0089	Completed	Completed	2.TE	MI	1	2	2	2	3	28.4	0	3	0	53	Never Smoked	Divorced	College, trade or university degree	Employed full-time	$50,000 - $74,999	White	Not Hispanic or Latino	0	0	63	57	81	83	53
MROC-MI-0090	Completed	Completed	2.TE	MI	1	2	1	2	3	26.1	0	3	0	43	Never Smoked	Married	College, trade or university degree	Employed full-time	$100,000 or more	White	Not Hispanic or Latino	0	0	58	65	68	83	54	31	47	29	50	64	74	74	100	54	61	55	34	53		0	54	55	47	39	53
MROC-MI-0091	Completed	Completed	4.MS-FTRAM	MI	1	2	1	2	3	36.6	0	3	0	42	Never Smoked	Single, never married	College, trade or university degree	Employed full-time	$50,000 - $74,999	Black or African American	Not Hispanic or Latino	0	0	79	79	71	100	83		63	57	53	58	100	100	100	54	55	76	60	71	89
MROC-MI-0092	Completed	Completed	3.PTRAM	MI	2	1	1	2	3	29.4	0	1	0	43	Previous Smoker	Married	College, trade or university degree	Employed part-time	Less than $25,000	White	Not Hispanic or Latino	0	0	48	76	85	100	64	60	100	100	71	71	100	100	100	73	86	100	100	77	100		81	100	100	90	68	89
MROC-MI-0095	Completed	Completed	Mixed-pure autologous	MI	1	2	1	2	3	36.5	0	3	0	39	Never Smoked	Married	College, trade or university degree	Employed full-time	$100,000 or more	White	Not Hispanic or Latino	0	0	48	63	91	83	54	63	70	47	85	91	100	100	100	91	86	82	63	100	70		91	47	63	54	85	79
MROC-MI-0096	Completed	Completed	2.TE	MI	1	1	2	2	3	25.1	0	3	0	52	Never Smoked	Married	Master/Doctoral degree	Homemaker	$100,000 or more	White	Not Hispanic or Latino	0	0	22	40	60	100	39	50	86	83	77	77	91	100	100	81	100	86	63	91			75	75	100	57	85
MROC-MI-0097	Completed	Completed	2.TE	MI	1	2	1	2	3	18.3	0	2	1	53	Never Smoked	Married	College, trade or university degree	Employed full-time	$25,000 - $49,999	White	Not Hispanic or Latino	0	0	70	65	57	100	100	60	57	43	68	77	100	100	100	71	75	63	54	63			53	35	49	49	68
MROC-MI-0098	Completed	Completed	1.DTI	MI	1	1	1	2	3	22.3	0	3	0	60	Previous Smoker	Married	High school diploma	Other	$100,000 or more	White	Not Hispanic or Latino	0	0	70	100	66	100	34	71	57	40	68	74	100	59	100	58	75	86	54	71			71	100	100	100	77
MROC-MI-0100	Completed	Completed	5.DIEP	MI	99	2	1	2	3	29.5	0	1	0	57	Previous Smoker	Married	Master/Doctoral degree	Employed full-time	$100,000 or more	White	Not Hispanic or Latino	0	0	28	55	66	83	35	63	79	43	57	44	42	36	49	81	75	65	65	74	89		62	67	65	48	60	79
MROC-MI-0102	Completed	Completed	2.TE	MI	1	2	1	2	3	21.9	0	3	0	44	Never Smoked	Married	Master/Doctoral degree	Employed full-time	$100,000 or more	White	Not Hispanic or Latino	0	0	100	63	91	83	63		60	38	70	53	85	100	100	63	55	60	60	81		61	67	61	57	52
MROC-MI-0103	Completed	Completed	3.PTRAM	MI	2	1	1	2	3	25.4	0	1	0	53	Previous Smoker	Married	College, trade or university degree	Employed full-time	$75,000 - $99,000	White	Not Hispanic or Latino	0	0	33	45	42	83	18	43								75	100	73	52	60	47	74	100	86	100	47	74	37
MROC-MI-0105	Completed	Completed	Mixed-pure autologous	MI	1	2	1	2	3	34.1	0	3	0	49	Never Smoked	Married	Some Master/Doctoral work	Employed full-time	$75,000 - $99,000	White	Not Hispanic or Latino	0	0	48	63	63	83	49	53								53	75	92	83	77	100	100	85	100	100	100	66	89
MROC-MI-0106	Completed	Completed	2.TE	MI	1	2	1	2	3	19.8	0	3	0	51	Never Smoked	Married	Master/Doctoral degree	Employed full-time	$100,000 or more	White	Hispanic or Latino	0	0	48	73	81	83	57	50	65	63	85	100	100	100	100	85	100	63	63	81			75	100	67	63	81
MROC-MI-0107	Completed	Completed	1.DTI	MI	1	2	1	2	3	24.9	0	3	0	52	Previous Smoker	Married	Some Master/Doctoral work	Employed full-time	$100,000 or more	White	Not Hispanic or Latino	0	0	79	63	100	100	63	60	63	52	85	85	100	100	100	100	100	92	90	100		100	100	100	92	72	85
MROC-MI-0109	Completed	Completed	Mixed-implant+autologous	MI	99	2	1	2	3	22.9	0	1	0	32	Never Smoked	Married	Some Master/Doctoral work	Employed full-time	$100,000 or more	Black or African American	Not Hispanic or Latino	1	1	28	40	74	83	37	50	45	29	53	48	100	100	100	22	32	57	37	74
MROC-MI-0113	Completed	Completed	7.SGAP	MI	2	1	1	2	3	21.1	0	1	0	37	Never Smoked	Married	Master/Doctoral degree	Employed full-time	$100,000 or more	White	Not Hispanic or Latino	0	0	53	65	85	100	43	68	73	57	91	80	100	100	100	59	75	55	60	74			67	75	63	60	74
MROC-MI-0116	Completed	Completed	Mixed-implant+autologous	MI	2	2	1	2	3	24.6	0	1	0	43	Previous Smoker	Married	Some Master/Doctoral work	Employed full-time	$100,000 or more	White	Not Hispanic or Latino	0	0	38	43	66	83	22	39	63	49	53	85	100	100	64	78	100	73	63	68		81	67	75	86	49	81
MROC-MI-0118	Completed	Completed	2.TE	MI	1	2	1	2	2	22.7	0	3	0	47	Never Smoked	Married	College, trade or university degree	Employed part-time	$100,000 or more	White	Not Hispanic or Latino	0	0	79	82	74	83	60	39	49	43	36	51	77	69	100	91	67	92	67	60			85	67	73	60	77
MROC-MI-0119	Completed	Completed	6.LD	MI	1	2	1	2	3	32.8	0	1	0	66	Never Smoked	Married	Master/Doctoral degree	Employed part-time	$75,000 - $99,000	White	Not Hispanic or Latino	0	0	70	79	91	100	52	63	86	63	91	71	100	100	100	100	100	100	77	100			100	100	100	72	68
MROC-MI-0120	Completed	Completed	2.TE	MI	1	1	1	2	3	23.2	0	3	0	65	Never Smoked	Married	High school diploma	Retired	$25,000 - $49,999	White	Not Hispanic or Latino	0	0	48	47	66	83	54		53	43	25	51	100	100	58	69	75	73	67	53		52	54	75	63	54	50
MROC-MI-0121	Completed	Completed	9.SIEA	MI	1	1	1	2	2	20.4	0	3	0	56	Never Smoked	Married	College, trade or university degree	Employed full-time	$50,000 - $74,999	White	Not Hispanic or Latino	0	0	70	86	53	100	67	53	45	29	43	44	85	100	64	57	61	100	83	68	79		85	61	100	100	71	47
MROC-MI-0122	Completed	Completed	2.TE	MI	1	2	1	2	3	20.8	0	3	0	43	Never Smoked	Married	College, trade or university degree	Other	$50,000 - $74,999	White	Not Hispanic or Latino	0	0	63	67	50	60	52	28	53	37	50	91	100	84	100	58	67	55	22	50			67	75	68	35	68
MROC-MI-0123	Completed	Completed	5.DIEP	MI	99	2	1	2	3	26.7	0	1	0	58	Never Smoked	Married	College, trade or university degree	Employed part-time	$75,000 - $99,000	White	Not Hispanic or Latino	0	0	33	53	60	83	26	63	55	41	60	55	74	59	58	78	75	58	49	60	59	61	61	61	57	37	60	70
MROC-MI-0124	Completed	Completed	5.DIEP	MI	1	2	1	2	3	34.7	0	3	0	44	Previous Smoker	Married	College, trade or university degree	Employed full-time	$50,000 - $74,999	White	Not Hispanic or Latino	0	0	63	76	74	83	63		100	77	81	85	91	84	100	78	75	86	77	91	89	67	81	100	92	63	81	70
MROC-MI-0126	Completed	Completed	2.TE	MI	1	2	1	2	3	51.3	0	3	1	50	Never Smoked	Living with significant other	College, trade or university degree	Unable to work/disabled	$25,000 - $49,999	Black or African American	Not Hispanic or Latino	1	1	33	57	57	60	45	33	46	18	46	65	91	100	91	11	51	38	0	50			0	32	33	0	50
MROC-MI-0127	Completed	Completed	2.TE	MI	1	1	1	2	3	25.4	0	3	0	46	Never Smoked	Married	Master/Doctoral degree	Homemaker	$100,000 or more	White	Not Hispanic or Latino	0	0	43	58	63	83	67	63	60	43	53	91	100	100	100	69	43	70	41	71		50	64	47	76	57	68
MROC-MI-0131	Completed	Completed	2.TE	MI	1	1	1	2	3	37.9	0	3	0	54	Previous Smoker	Married	Some college, trade or university	Unable to work/disabled	$25,000 - $49,999	White	Not Hispanic or Latino	1	1	63	70	63	83	45	50															53	27	82	38	53
MROC-MI-0132	Completed	Completed	6.LD	MI	2	1	1	2	3	23.5	0	1	0	47	Never Smoked	Divorced	Some college, trade or university	Other	$25,000 - $49,999	White	Not Hispanic or Latino	0	0	0	65	85	100	47	74	82	63	81	67	85	100	100	81	100	100	100	85		81	65	100	92		68
MROC-MI-0134	Completed	Completed	5.DIEP	MI	1	2	1	2	3	40.2	0	3	1	46	Yes	Married	Some college, trade or university	Employed full-time	$50,000 - $74,999	White	Not Hispanic or Latino	0	0	79	79	81	100	72	63	58	43	71	60	60	74	100	59	55	73	52	81	89
MROC-MI-0136	Completed	Completed	2.TE	MI	1	2	1	2	3	23.5	0	3	0	74	Never Smoked	Married	College, trade or university degree	Employed part-time	$75,000 - $99,000	White	Not Hispanic or Latino	0	0	53	76	63	83	57	68
MROC-MI-0137	Completed	Completed	2.TE	MI	1	1	2	2	3	32.2	0	3	0	51	Never Smoked	Married	Master/Doctoral degree	Employed part-time	$100,000 or more	White	Not Hispanic or Latino	0	0	53	63	71	83	41	57	45	29	67	74	85	100	100	71	100	50	39	71			73	67	63	37	71
MROC-MI-0139	Completed	Completed	2.TE	MI	2	1	1	2	3	29.9	0	3	0	57	Previous Smoker	Married	Some college, trade or university	Employed part-time	$100,000 or more	White	Not Hispanic or Latino	0	0	0	100	100	83	100	71								22	86	76	63	91		13	73	75	100	77	81
MROC-MI-0140	Completed	Completed	Mixed-implant+autologous	MI	99	2	1	2	3	21.6	0	1	0	46		Married	Master/Doctoral degree	Employed full-time	$75,000 - $99,000	White	Not Hispanic or Latino	0	0	38	46	60	72	37	53	50	37	50	62	91	44	75	62	61	60	49	50		55
MROC-MI-0142	Completed	Completed	Mixed-pure autologous	MI	1	2	2	2	3	32.2	0	3	0	23	Never Smoked	Living with significant other	College, trade or university degree	Employed part-time	Less than $25,000	White	Not Hispanic or Latino	0	0	100	86	74	83	90	50	67	77	63	80	100	100	100	85	86	100	100	81	89		81	67	76	67	74	79
MROC-MI-0143	Completed	Completed	5.DIEP	MI	1	1	1	2	3	22.8	0	3	0	61	Never Smoked	Married	Master/Doctoral degree	Employed full-time	$100,000 or more	White	Not Hispanic or Latino	0	0	79	70	71	83	72	38	65	32	85	64	81	51	100	85	75	76	41	85	89		78	75	79	47	100	89
MROC-MI-0144	Completed	Completed	2.TE	MI	1	2	1	2	3	24.3	0	1	0	70	Previous Smoker	Married	Some college, trade or university	Retired		White	Not Hispanic or Latino	0	0	53	65	70	83		63	41	16	46	58	62	100	100	42	35	40	0	66			44	43	48	24	71
MROC-MI-0145	Completed	Completed	2.TE	MI	1	1	1	2	3	27.5	0	3	1	54	Never Smoked	Married	College, trade or university degree	Employed part-time	$75,000 - $99,000	White	Not Hispanic or Latino	0	0	79	76	74	83	49	71	60	26	81	44	71	64	100	73	75	67	35	74			25	32	43	0	66
MROC-MI-0146	Completed	Completed	1.DTI	MI	1	1	1	2	2	25	0	3	0	59	Never Smoked	Married	Some college, trade or university	Homemaker		White	Not Hispanic or Latino	0	0	79	63	71	83	66	50	58	57	68	65	91	69	100	53	61	60	57	68			78	64	63	49	66
[truncated: 1,473 more rows]
[truncated: 12 more columns]
